# Supplementary material for: Catalytical nano-immunocomplexes for remote-controlled sono-metabolic checkpoint trimodal cancer therapy
Source: Nat Commun. 2022 Jun 16;13:3468. doi: 10.1038/s41467-022-31044-6 (PMC9203767; doi:10.1038/s41467-022-31044-6)
Supplement: Supplementary file 3 — Source Data [file 41467_2022_31044_MOESM3_ESM.xlsx]

## Sheet: 2b
	PBS						HNP						PNP						HPNP
Time	Data 1	Data 2	Data 3	Mean	SD		Data 1	Data 2	Data 3	Mean	SD		Data 1	Data 2	Data 3	Mean	SD		Data 1	Data 2	Data 3	Mean	SD
0	1	1	1	1	0		1	1	1	1	0		1	1	1	1	0		1	1	1	1	0
1	1.01296	1.01956	1.01576	1.01609	0.00331281		1.24359	1.25135	1.2599	1.25161	0.00815738		1.00995	1.01512	1.00228	1.00912	0.00645887		1.25222	1.26372	1.24597	1.25397	0.00900299
2	1.05199	1.05276	1.02004	1.0416	0.0186727		1.46665	1.48933	1.4764	1.47746	0.0113784		1.04904	1.02298	1.02037	1.0308	0.0158546		1.44285	1.48677	1.42439	1.45134	0.0320446
3	1.09023	1.07455	1.04869	1.07116	0.0209756		1.59883	1.60781	1.57844	1.59503	0.0150508		1.07635	1.05134	1.04592	1.05787	0.0162307		1.58561	1.63564	1.58246	1.60124	0.0298347
4	1.12679	1.12905	1.06465	1.10683	0.036547		1.76115	1.80215	1.7546	1.77264	0.0257733		1.13314	1.08953	1.06629	1.09632	0.0339344		1.79058	1.81758	1.77455	1.79424	0.021746
5	1.12946	1.15497	1.089	1.12448	0.0332651		1.90847	1.93269	1.87502	1.9054	0.0289595		1.17388	1.13964	1.09923	1.13758	0.0373655		1.9268	1.98025	1.91298	1.94001	0.0355249
6	1.14745	1.1691	1.10777	1.14144	0.0311057		2.04547	2.08255	2.02531	2.05111	0.0290325		1.20788	1.17281	1.12235	1.16768	0.0429957		2.05902	2.11357	2.0428	2.07179	0.0370782
7	1.16709	1.20501	1.12152	1.16454	0.0418026		2.19712	2.28087	2.19621	2.22474	0.0486182		1.24285	1.20944	1.14467	1.19899	0.0499164		2.20427	2.25917	2.15931	2.20758	0.0500135
8	1.17403	1.22058	1.12897	1.17453	0.0458027		2.29505	2.33497	2.27585	2.30196	0.0301596		1.26563	1.23006	1.15608	1.21726	0.0558884		2.32767	2.41107	2.28747	2.34207	0.0630463

## Sheet: 2d
	pH 7.4	pH 7.4 + US	pH 6.8	pH 6.8 + US
0.4	0	0	0	0
0.463	0	0	0	0
0.536	0	0	0	0
0.621	0	0	0	0
0.719	0	0	0	0
0.833	0	0	0	0
0.965	0	0	0	0
1.12	0	0	0	0
1.29	0	0	0	0
1.5	0	0	0	0
1.74	0	0	0	0
2.01	0	0	0	0
2.33	0	0	0	0
2.7	0	0	0	0
3.12	0	0	0	0
3.62	0	0	0	0
4.19	0	0	0	0
4.85	0	0	0	0
5.61	0	0	0	0
6.5	0	0	0	0
7.53	0	0	0	25
8.72	0	0	0	50
10.1	0	0	0	25
11.7	0	0	0	0
13.5	0	0	0	0
15.7	0	0	0	0
18.2	0	0	0	0
21	0	0	0	0
24.4	0	0	0	0
28.2	0	0	0	0
32.7	0	0	0	0
37.8	0	0	0	0
43.8	6.52	0	0	0
50.7	20.9	0	0	0
58.8	27.8	0	0	0
68.1	21.7	0	0	0
78.8	12.5	0	0	0
91.3	6.01	0	5.28	0
106	2.59	0	17.8	0
122	1.08	0	25.7	0
142	0.465	0	22.5	0
164	0.218	0	14.7	0
190	0.111	0	7.89	0
220	0.0589	0	3.62	0
255	0.0315	0	1.45	0
295	0.0165	0	0.501	0
342	0.00842	0	0.148	0
396	0.0042	0	0.0395	0
459	0.00206	0	0.019	0
531	0.00101	0	0.0253	0
615	0.00051	6.2	0.0364	0
712	0.000266	25	0.0449	0
825	0.000138	37.6	0.0486	0
955	6.53e-05	25	0.0481	0
1110	2.76e-05	6.22	0.0441	0
1280	9.69e-06	0	0.0369	0
1480	2.48e-06	0	0.0283	0
1720	3.34e-07	0	0.0206	0
1990	0	0	0.0141	0
2300	0	0	0.00845	0
2670	0	0	0.00415	0
3090	0	0	0.00159	0
3580	0	0	0.000432	0
4150	0	0	6.23e-05	0
4800	0	0	0	0
5560	0	0	0	0
6440	0	0	0	0
7460	0	0	0	0
8630	0	0	0	0

## Sheet: 2e
Time	ADA	Time	pH 7.4	Time	pH 6.8	Time	pH 7.4 + US	Time	pH 6.8 + US
6.00562	0.63562	6.00583	-1.2145	6.0025	0.17977	6.00458	-0.74625	6.00228	0.64373
6.01228	0.6361	6.0125	-1.21307	6.00917	0.18311	6.01125	-0.741	6.00895	0.64659
6.01895	0.63658	6.01917	-1.21355	6.01583	0.18597	6.01792	-0.73671	6.01562	0.65279
6.02562	0.63801	6.02583	-1.2145	6.0225	0.18597	6.02458	-0.73528	6.02228	0.65994
6.03228	0.63801	6.0325	-1.21498	6.02917	0.18501	6.03125	-0.73814	6.02895	0.66519
6.03895	0.63848	6.03917	-1.21689	6.03583	0.18263	6.03792	-0.74387	6.03562	0.67091
6.04562	0.64182	6.04583	-1.21832	6.0425	0.17977	6.04458	-0.75006	6.04228	0.67568
6.05228	0.64659	6.0525	-1.21689	6.04917	0.17738	6.05125	-0.75483	6.04895	0.67663
6.05895	0.65136	6.05917	-1.2126	6.05583	0.17786	6.05792	-0.7596	6.05562	0.67472
6.06562	0.65517	6.06583	-1.20974	6.0625	0.18072	6.06458	-0.76389	6.06228	0.67234
6.07228	0.65947	6.0725	-1.20974	6.06917	0.18215	6.07125	-0.76532	6.06895	0.67186
6.07895	0.66328	6.07917	-1.20974	6.07583	0.18215	6.07792	-0.76342	6.07562	0.67091
6.08562	0.66376	6.08583	-1.20783	6.0825	0.18263	6.08458	-0.76103	6.08228	0.66853
6.09228	0.6628	6.0925	-1.20687	6.08917	0.18311	6.09125	-0.76056	6.08895	0.66757
6.09895	0.6628	6.09917	-1.20831	6.09583	0.18167	6.09792	-0.76056	6.09562	0.6671
6.10562	0.66233	6.10583	-1.20783	6.1025	0.18024	6.10458	-0.75865	6.10228	0.66519
6.11228	0.66185	6.1125	-1.20354	6.10917	0.1812	6.11125	-0.75722	6.10895	0.66042
6.11895	0.66185	6.11917	-1.19925	6.11583	0.18358	6.11792	-0.75722	6.11562	0.65613
6.12562	0.66328	6.12583	-1.19734	6.1225	0.18454	6.12458	-0.75817	6.12228	0.6547
6.13228	0.66519	6.1325	-1.19638	6.12917	0.18311	6.13125	-0.75769	6.12895	0.65279
6.13895	0.66519	6.13917	-1.19543	6.13583	0.18167	6.13792	-0.75865	6.13562	0.64993
6.14562	0.66519	6.14583	-1.19591	6.1425	0.18024	6.14458	-0.76056	6.14228	0.6485
6.15228	0.66614	6.1525	-1.19734	6.14917	0.17881	6.15125	-0.76151	6.14895	0.64993
6.15895	0.66614	6.15917	-1.19686	6.15583	0.17786	6.15792	-0.76103	6.15562	0.65184
6.16562	0.66423	6.16583	-1.194	6.1625	0.17786	6.16458	-0.76056	6.16228	0.65327
6.17228	0.66137	6.1725	-1.19162	6.16917	0.17977	6.17125	-0.76056	6.16895	0.6566
6.17895	0.65851	6.17917	-1.18971	6.17583	0.18072	6.17792	-0.76008	6.17562	0.65994
6.18562	0.6547	6.18583	-1.18589	6.1825	0.17977	6.18458	-0.75817	6.18228	0.6609
6.19228	0.65041	6.1925	-1.18065	6.18917	0.17834	6.19125	-0.75722	6.18895	0.66042
6.19895	0.6485	6.19917	-1.17779	6.19583	0.17643	6.19792	-0.75817	6.19562	0.6609
6.20562	0.65041	6.20583	-1.17779	6.2025	0.17262	6.20458	-0.75817	6.20228	0.66185
6.21228	0.65374	6.2125	-1.17874	6.20917	0.16832	6.21125	-0.75722	6.20895	0.66042
6.21895	0.65851	6.21917	-1.17922	6.21583	0.16546	6.21792	-0.75626	6.21562	0.65756
6.22562	0.66233	6.22583	-1.18017	6.2225	0.16451	6.22458	-0.75579	6.22228	0.65517
6.23228	0.66757	6.2325	-1.18113	6.22917	0.16308	6.23125	-0.75436	6.22895	0.6547
6.23895	0.67139	6.23917	-1.18113	6.23583	0.15974	6.23792	-0.75197	6.23562	0.65279
6.24562	0.67282	6.24583	-1.17922	6.2425	0.15736	6.24458	-0.74959	6.24228	0.65041
6.25228	0.67329	6.2525	-1.17826	6.24917	0.15831	6.25125	-0.74816	6.24895	0.64898
6.25895	0.67472	6.25917	-1.17731	6.25583	0.15974	6.25792	-0.7453	6.25562	0.64993
6.26562	0.67759	6.26583	-1.17731	6.2625	0.16117	6.26458	-0.74053	6.26228	0.64945
6.27228	0.67806	6.2725	-1.17922	6.26917	0.16451	6.27125	-0.73576	6.26895	0.64802
6.27895	0.67806	6.27917	-1.18446	6.27583	0.17023	6.27792	-0.73242	6.27562	0.64754
6.28562	0.67949	6.28583	-1.19114	6.2825	0.17452	6.28458	-0.73004	6.28228	0.6485
6.29228	0.68235	6.2925	-1.19638	6.28917	0.175	6.29125	-0.72813	6.28895	0.64945
6.29895	0.68283	6.29917	-1.19877	6.29583	0.17452	6.29792	-0.72956	6.29562	0.65041
6.30562	0.68331	6.30583	-1.20306	6.3025	0.17452	6.30458	-0.7329	6.30228	0.65327
6.31228	0.68426	6.3125	-1.20831	6.30917	0.17357	6.31125	-0.73624	6.30895	0.65756
6.31895	0.68521	6.31917	-1.21117	6.31583	0.17118	6.31792	-0.73862	6.31562	0.65994
6.32562	0.68474	6.32583	-1.21069	6.3225	0.17023	6.32458	-0.74148	6.32228	0.6609
6.33228	0.68331	6.3325	-1.20926	6.32917	0.17166	6.33125	-0.74434	6.32895	0.66328
6.33895	0.68426	6.33917	-1.20831	6.33583	0.17357	6.33792	-0.74482	6.33562	0.66662
6.34562	0.68474	6.34583	-1.20497	6.3425	0.17405	6.34458	-0.74387	6.34228	0.66805
6.35228	0.68426	6.3525	-1.19925	6.34917	0.17452	6.35125	-0.74387	6.34895	0.66614
6.35895	0.68378	6.35917	-1.194	6.35583	0.17548	6.35792	-0.74673	6.35562	0.66471
6.36562	0.68474	6.36583	-1.19114	6.3625	0.17548	6.36458	-0.75006	6.36228	0.66376
6.37228	0.68665	6.3725	-1.18923	6.36917	0.17309	6.37125	-0.75245	6.36895	0.66137
6.37895	0.68665	6.37917	-1.1878	6.37583	0.1688	6.37792	-0.75579	6.37562	0.6566
6.38562	0.68903	6.38583	-1.1878	6.3825	0.16546	6.38458	-0.7596	6.38228	0.65422
6.39228	0.69237	6.3925	-1.18971	6.38917	0.16403	6.39125	-0.76103	6.38895	0.6547
6.39895	0.69571	6.39917	-1.19066	6.39583	0.16356	6.39792	-0.76008	6.39562	0.65422
6.40562	0.69714	6.40583	-1.19114	6.4025	0.16546	6.40458	-0.75626	6.40228	0.65041
6.41228	0.69714	6.4125	-1.19114	6.40917	0.16832	6.41125	-0.75054	6.40895	0.64707
6.41895	0.69714	6.41917	-1.19162	6.41583	0.17118	6.41792	-0.74148	6.41562	0.64611
6.42562	0.69666	6.42583	-1.19019	6.4225	0.17214	6.42458	-0.73195	6.42228	0.64468
6.43228	0.69523	6.4325	-1.1878	6.42917	0.17405	6.43125	-0.72527	6.42895	0.64325
6.43895	0.69475	6.43917	-1.1878	6.43583	0.17643	6.43792	-0.72145	6.43562	0.64468
6.44562	0.69571	6.44583	-1.18971	6.4425	0.17738	6.44458	-0.71859	6.44228	0.6485
6.45228	0.69618	6.4525	-1.19209	6.44917	0.17738	6.45125	-0.71669	6.44895	0.64993
6.45895	0.69571	6.45917	-1.194	6.45583	0.17691	6.45792	-0.71716	6.45562	0.64945
6.46562	0.69475	6.46583	-1.19734	6.4625	0.17786	6.46458	-0.71764	6.46228	0.6485
6.47228	0.69618	6.4725	-1.20068	6.46917	0.17643	6.47125	-0.71573	6.46895	0.64898
6.47895	0.69857	6.47917	-1.20211	6.47583	0.17309	6.47792	-0.71239	6.47562	0.64898
6.48562	0.70047	6.48583	-1.20115	6.4825	0.17023	6.48458	-0.70906	6.48228	0.64802
6.49228	0.70333	6.4925	-1.2002	6.48917	0.16928	6.49125	-0.70763	6.48895	0.64659
6.49895	0.7081	6.49917	-1.19972	6.49583	0.16785	6.49792	-0.70763	6.49562	0.64611
6.50562	0.71335	6.50583	-1.19925	6.5025	0.16546	6.50458	-0.70858	6.50228	0.64325
6.51228	0.71621	6.5125	-1.19877	6.50917	0.16356	6.51125	-0.71144	6.50895	0.63753
6.51895	0.71812	6.51917	-1.19925	6.51583	0.1626	6.51792	-0.71573	6.51562	0.63086
6.52562	0.7205	6.52583	-1.20115	6.5225	0.16165	6.52458	-0.72002	6.52228	0.62561
6.53228	0.72289	6.5325	-1.20354	6.52917	0.16022	6.53125	-0.72336	6.52895	0.6218
6.53895	0.72289	6.53917	-1.20592	6.53583	0.16069	6.53792	-0.72622	6.53562	0.61893
6.54562	0.72193	6.54583	-1.20831	6.5425	0.16212	6.54458	-0.73004	6.54228	0.61703
6.55228	0.72145	6.5525	-1.20926	6.54917	0.16212	6.55125	-0.73338	6.54895	0.61703
6.55895	0.71955	6.55917	-1.20831	6.55583	0.15879	6.55792	-0.73576	6.55562	0.61798
6.56562	0.71621	6.56583	-1.20544	6.5625	0.1545	6.56458	-0.73862	6.56228	0.61846
6.57228	0.71192	6.5725	-1.20401	6.56917	0.1502	6.57125	-0.741	6.56895	0.61893
6.57895	0.71001	6.57917	-1.2064	6.57583	0.14544	6.57792	-0.74244	6.57562	0.61941
6.58562	0.70858	6.58583	-1.21117	6.5825	0.13828	6.58458	-0.74244	6.58228	0.61941
6.59228	0.70524	6.5925	-1.21737	6.58917	0.13208	6.59125	-0.74482	6.58895	0.61846
6.59895	0.70238	6.59917	-1.2269	6.59583	0.12922	6.59792	-0.75006	6.59562	0.6175
6.60562	0.7019	6.60583	-1.23882	6.6025	0.12875	6.60458	-0.75674	6.60228	0.6156
6.61228	0.70333	6.6125	-1.24884	6.60917	0.12779	6.61125	-0.76437	6.60895	0.61464
6.61895	0.70381	6.61917	-1.25408	6.61583	0.12732	6.61792	-0.77391	6.61562	0.61321
6.62562	0.70477	6.62583	-1.25551	6.6225	0.12875	6.62458	-0.78392	6.62228	0.61131
6.63228	0.70763	6.6325	-1.25504	6.62917	0.13113	6.63125	-0.79298	6.62895	0.60892
6.63895	0.70906	6.63917	-1.2536	6.63583	0.13208	6.63792	-0.79918	6.63562	0.60511
6.64562	0.70763	6.64583	-1.2517	6.6425	0.13161	6.64458	-0.8049	6.64228	0.59938
6.65228	0.70429	6.6525	-1.25122	6.64917	0.13161	6.65125	-0.80919	6.64895	0.59032
6.65895	0.7019	6.65917	-1.25217	6.65583	0.13113	6.65792	-0.81158	6.65562	0.5827
6.66562	0.69904	6.66583	-1.25265	6.6625	0.1297	6.66458	-0.81158	6.66228	0.57554
6.67228	0.69523	6.6725	-1.2517	6.66917	0.12732	6.67125	-0.81301	6.66895	0.56934
6.67895	0.69332	6.67917	-1.2517	6.67583	0.12541	6.67792	-0.81587	6.67562	0.5641
6.68562	0.69427	6.68583	-1.25456	6.6825	0.12302	6.68458	-0.81873	6.68228	0.56124
6.69228	0.69571	6.6925	-1.25694	6.68917	0.12016	6.69125	-0.82207	6.68895	0.55933
6.69895	0.69523	6.69917	-1.26076	6.69583	0.11921	6.69792	-0.8297	6.69562	0.55456
6.70562	0.69427	6.70583	-1.26648	6.7025	0.11826	6.70458	-0.84019	6.70228	0.54836
6.71228	0.69427	6.7125	-1.27554	6.70917	0.11539	6.71125	-0.84925	6.70895	0.54169
6.71895	0.69332	6.71917	-1.28365	6.71583	0.11158	6.71792	-0.85449	6.71562	0.53501
6.72562	0.68903	6.72583	-1.28794	6.7225	0.10872	6.72458	-0.85974	6.72228	0.52834
6.73228	0.68331	6.7325	-1.29175	6.72917	0.10777	6.73125	-0.86403	6.72895	0.52309
6.73895	0.67806	6.73917	-1.297	6.73583	0.10538	6.73792	-0.86641	6.73562	0.52071
6.74562	0.67329	6.74583	-1.30177	6.7425	0.10204	6.74458	-0.86832	6.74228	0.51928
6.75228	0.6671	6.7525	-1.30463	6.74917	0.09871	6.75125	-0.87166	6.74895	0.51641
6.75895	0.6609	6.75917	-1.30844	6.75583	0.09584	6.75792	-0.87786	6.75562	0.51212
6.76562	0.65517	6.76583	-1.31273	6.7625	0.09155	6.76458	-0.88549	6.76228	0.50831
6.77228	0.65136	6.7725	-1.31702	6.76917	0.08583	6.77125	-0.89455	6.76895	0.50402
6.77895	0.64707	6.77917	-1.31893	6.77583	0.08106	6.77792	-0.90361	6.77562	0.49782
6.78562	0.64325	6.78583	-1.32036	6.7825	0.07915	6.78458	-0.91267	6.78228	0.49257
6.79228	0.64087	6.7925	-1.32227	6.78917	0.08106	6.79125	-0.91743	6.78895	0.48876
6.79895	0.63992	6.79917	-1.32418	6.79583	0.08345	6.79792	-0.91887	6.79562	0.48494
6.80562	0.64039	6.80583	-1.32608	6.8025	0.08297	6.80458	-0.9203	6.80228	0.4797
6.81228	0.64135	6.8125	-1.32895	6.80917	0.08011	6.81125	-0.92268	6.80895	0.47445
6.81895	0.64373	6.81917	-1.33419	6.81583	0.07486	6.81792	-0.92411	6.81562	0.47064
6.82562	0.64611	6.82583	-1.33896	6.8225	0.06723	6.82458	-0.92602	6.82228	0.46587
6.83228	0.64802	6.8325	-1.3423	6.82917	0.0596	6.83125	-0.92983	6.82895	0.46062
6.83895	0.6485	6.83917	-1.34659	6.83583	0.05388	6.83792	-0.93699	6.83562	0.45586
6.84562	0.64802	6.84583	-1.35136	6.8425	0.04959	6.84458	-0.94271	6.84228	0.453
6.85228	0.64707	6.8525	-1.3566	6.84917	0.04673	6.85125	-0.94652	6.84895	0.44727
6.85895	0.64468	6.85917	-1.36042	6.85583	0.04578	6.85792	-0.95034	6.85562	0.43964
6.86562	0.6423	6.86583	-1.36662	6.8625	0.0453	6.86458	-0.95558	6.86228	0.43344
6.87228	0.63992	6.8725	-1.37377	6.86917	0.04292	6.87125	-0.9594	6.86895	0.4282
6.87895	0.63658	6.87917	-1.37854	6.87583	0.0391	6.87792	-0.96226	6.87562	0.42057
6.88562	0.63229	6.88583	-1.37949	6.8825	0.03624	6.88458	-0.96607	6.88228	0.41151
6.89228	0.62847	6.8925	-1.37901	6.88917	0.03529	6.89125	-0.96989	6.88895	0.40531
6.89895	0.62799	6.89917	-1.38044	6.89583	0.03338	6.89792	-0.97227	6.89562	0.40102
6.90562	0.62704	6.90583	-1.38044	6.9025	0.03052	6.90458	-0.9737	6.90228	0.39625
6.91228	0.6237	6.9125	-1.38092	6.90917	0.02813	6.91125	-0.97752	6.90895	0.39005
6.91895	0.62037	6.91917	-1.38378	6.91583	0.02718	6.91792	-0.98324	6.91562	0.38528
6.92562	0.61798	6.92583	-1.39046	6.9225	0.02575	6.92458	-0.98753	6.92228	0.38242
6.93228	0.6156	6.9325	-1.39713	6.92917	0.02146	6.93125	-0.99087	6.92895	0.37813
6.93895	0.61083	6.93917	-1.40333	6.93583	0.01669	6.93792	-0.99564	6.93562	0.37289
6.94562	0.60558	6.94583	-1.41001	6.9425	0.0124	6.94458	-1.00088	6.94228	0.3686
6.95228	0.60368	6.9525	-1.41716	6.94917	0.00811	6.95125	-1.00327	6.94895	0.36621
6.95895	0.60368	6.95917	-1.42193	6.95583	0.00238	6.95792	-1.00374	6.95562	0.3624
6.96562	0.60225	6.96583	-1.42527	6.9625	-0.00286	6.96458	-1.00565	6.96228	0.35715
6.97228	0.59986	6.9725	-1.42908	6.96917	-0.00572	6.97125	-1.01042	6.96895	0.35238
6.97895	0.59891	6.97917	-1.4329	6.97583	-0.00858	6.97792	-1.01423	6.97562	0.34761
6.98562	0.597	6.98583	-1.43528	6.9825	-0.01144	6.98458	-1.01757	6.98228	0.34046
6.99228	0.59271	6.9925	-1.43576	6.98917	-0.01478	6.99125	-1.02139	6.98895	0.33236
6.99895	0.58699	6.99917	-1.43766	6.99583	-0.01764	6.99792	-1.02663	6.99562	0.32663
7.00562	0.5827	7.00583	-1.44196	7.0025	-0.02146	7.00458	-1.03235	7.00228	0.32377
7.01228	0.5784	7.0125	-1.44625	7.00917	-0.0267	7.01125	-1.03807	7.00895	0.32187
7.01895	0.57268	7.01917	-1.44958	7.01583	-0.03099	7.01792	-1.04475	7.01562	0.31948
7.02562	0.56744	7.02583	-1.45388	7.0225	-0.03481	7.02458	-1.0519	7.02228	0.31853
7.03228	0.56505	7.0325	-1.4596	7.02917	-0.03862	7.03125	-1.05762	7.02895	0.31853
7.03895	0.56314	7.03917	-1.46341	7.03583	-0.04339	7.03792	-1.06192	7.03562	0.31567
7.04562	0.55981	7.04583	-1.46484	7.0425	-0.04768	7.04458	-1.06525	7.04228	0.31137
7.05228	0.55599	7.0525	-1.46627	7.04917	-0.05102	7.05125	-1.06859	7.04895	0.30899
7.05895	0.55504	7.05917	-1.47104	7.05583	-0.05484	7.05792	-1.07145	7.05562	0.30947
7.06562	0.55552	7.06583	-1.47724	7.0625	-0.05913	7.06458	-1.07384	7.06228	0.30994
7.07228	0.55456	7.0725	-1.48249	7.06917	-0.06294	7.07125	-1.07718	7.06895	0.30947
7.07895	0.55408	7.07917	-1.48773	7.07583	-0.06723	7.07792	-1.08242	7.07562	0.30899
7.08562	0.55552	7.08583	-1.49298	7.0825	-0.07153	7.08458	-1.08767	7.08228	0.30899
7.09228	0.55599	7.0925	-1.49632	7.08917	-0.07677	7.09125	-1.09243	7.08895	0.30613
7.09895	0.55408	7.09917	-1.49727	7.09583	-0.08154	7.09792	-1.09816	7.09562	0.30041
7.10562	0.55027	7.10583	-1.49822	7.1025	-0.08726	7.10458	-1.10483	7.10228	0.29516
7.11228	0.54646	7.1125	-1.50156	7.10917	-0.09394	7.11125	-1.11151	7.10895	0.29182
7.11895	0.54169	7.11917	-1.5049	7.11583	-0.10014	7.11792	-1.11723	7.11562	0.28706
7.12562	0.53501	7.12583	-1.50919	7.1225	-0.103	7.12458	-1.12057	7.12228	0.28086
7.13228	0.52881	7.1325	-1.51587	7.12917	-0.10347	7.13125	-1.12247	7.12895	0.27561
7.13895	0.525	7.13917	-1.52349	7.13583	-0.10347	7.13792	-1.12104	7.13562	0.27132
7.14562	0.52023	7.14583	-1.52922	7.1425	-0.1049	7.14458	-1.11961	7.14228	0.26655
7.15228	0.51355	7.1525	-1.53351	7.14917	-0.10729	7.15125	-1.12009	7.14895	0.26035
7.15895	0.50735	7.15917	-1.53923	7.15583	-0.11015	7.15792	-1.12247	7.15562	0.25511
7.16562	0.50449	7.16583	-1.54638	7.1625	-0.11635	7.16458	-1.12724	7.16228	0.25129
7.17228	0.50306	7.1725	-1.55163	7.16917	-0.12541	7.17125	-1.13392	7.16895	0.24748
7.17895	0.50068	7.17917	-1.5521	7.17583	-0.13447	7.17792	-1.14202	7.17562	0.24128
7.18562	0.5002	7.18583	-1.5521	7.1825	-0.14019	7.18458	-1.15108	7.18228	0.23508
7.19228	0.50449	7.1925	-1.55306	7.18917	-0.14591	7.19125	-1.15824	7.18895	0.22984
7.19895	0.50831	7.19917	-1.55401	7.19583	-0.15259	7.19792	-1.16348	7.19562	0.22221
7.20562	0.50783	7.20583	-1.55497	7.2025	-0.15736	7.20458	-1.16825	7.20228	0.21267
7.21228	0.50402	7.2125	-1.55783	7.20917	-0.16069	7.21125	-1.1735	7.20895	0.20409
7.21895	0.5002	7.21917	-1.56498	7.21583	-0.16499	7.21792	-1.17874	7.21562	0.19932
7.22562	0.49496	7.22583	-1.57356	7.2225	-0.17023	7.22458	-1.18399	7.22228	0.19503
7.23228	0.48733	7.2325	-1.58167	7.22917	-0.17405	7.23125	-1.19019	7.22895	0.19121
7.23895	0.48113	7.23917	-1.5893	7.23583	-0.17691	7.23792	-1.19734	7.23562	0.19073
7.24562	0.47827	7.24583	-1.59645	7.2425	-0.1812	7.24458	-1.20258	7.24228	0.19312
7.25228	0.47684	7.2525	-1.60217	7.24917	-0.18644	7.25125	-1.2064	7.24895	0.19503
7.25895	0.47398	7.25917	-1.60551	7.25583	-0.19073	7.25792	-1.21021	7.25562	0.19455
7.26562	0.47016	7.26583	-1.60789	7.2625	-0.19407	7.26458	-1.21498	7.26228	0.19264
7.27228	0.4673	7.2725	-1.61123	7.26917	-0.19932	7.27125	-1.22023	7.26895	0.18978
7.27895	0.46444	7.27917	-1.61552	7.27583	-0.20695	7.27792	-1.22595	7.27562	0.18263
7.28562	0.46015	7.28583	-1.61886	7.2825	-0.21458	7.28458	-1.23405	7.28228	0.17357
7.29228	0.45681	7.2925	-1.62268	7.28917	-0.22125	7.29125	-1.24359	7.28895	0.16594
7.29895	0.4549	7.29917	-1.62888	7.29583	-0.2284	7.29792	-1.25265	7.29562	0.16165
7.30562	0.45395	7.30583	-1.63603	7.3025	-0.23556	7.30458	-1.26076	7.30228	0.15879
7.31228	0.45204	7.3125	-1.6427	7.30917	-0.2408	7.31125	-1.26743	7.30895	0.15736
7.31895	0.4487	7.31917	-1.6489	7.31583	-0.24366	7.31792	-1.27316	7.31562	0.15736
7.32562	0.44584	7.32583	-1.65749	7.3225	-0.24462	7.32458	-1.27697	7.32228	0.15879
7.33228	0.44155	7.3325	-1.66607	7.32917	-0.24652	7.33125	-1.28031	7.32895	0.15736
7.33895	0.43583	7.33917	-1.67322	7.33583	-0.24891	7.33792	-1.2846	7.33562	0.15116
7.34562	0.42868	7.34583	-1.6799	7.3425	-0.25272	7.34458	-1.28984	7.34228	0.1421
7.35228	0.42248	7.3525	-1.6861	7.34917	-0.25892	7.35125	-1.29461	7.34895	0.13256
7.35895	0.41771	7.35917	-1.69039	7.35583	-0.26703	7.35792	-1.29986	7.35562	0.12207
7.36562	0.41485	7.36583	-1.69325	7.3625	-0.27466	7.36458	-1.30606	7.36228	0.11158
7.37228	0.41294	7.3725	-1.69754	7.36917	-0.28133	7.37125	-1.31321	7.36895	0.10157
7.37895	0.41294	7.37917	-1.70374	7.37583	-0.28944	7.37792	-1.31845	7.37562	0.09441
7.38562	0.41342	7.38583	-1.70803	7.3825	-0.29755	7.38458	-1.32084	7.38228	0.08965
7.39228	0.41199	7.3925	-1.70994	7.38917	-0.30422	7.39125	-1.32227	7.38895	0.08726
7.39895	0.40817	7.39917	-1.71185	7.39583	-0.30947	7.39792	-1.32418	7.39562	0.08821
7.40562	0.40388	7.40583	-1.71471	7.4025	-0.31519	7.40458	-1.32608	7.40228	0.09108
7.41228	0.39864	7.4125	-1.71566	7.40917	-0.32187	7.41125	-1.32751	7.40895	0.09537
7.41895	0.39244	7.41917	-1.71518	7.41583	-0.32616	7.41792	-1.33133	7.41562	0.09727
7.42562	0.38576	7.42583	-1.71614	7.4225	-0.32711	7.42458	-1.33801	7.42228	0.09775
7.43228	0.38052	7.4325	-1.72138	7.42917	-0.32806	7.43125	-1.34516	7.42895	0.09584
7.43895	0.37527	7.43917	-1.72758	7.43583	-0.32949	7.43792	-1.35088	7.43562	0.09012
7.44562	0.36955	7.44583	-1.7333	7.4425	-0.3314	7.44458	-1.3566	7.44228	0.08106
7.45228	0.36383	7.4525	-1.73855	7.44917	-0.33236	7.45125	-1.36232	7.44895	0.07153
7.45895	0.35954	7.45917	-1.74522	7.45583	-0.33474	7.45792	-1.36852	7.45562	0.06342
7.46562	0.35429	7.46583	-1.75142	7.4625	-0.33855	7.46458	-1.37329	7.46228	0.05674
7.47228	0.34714	7.4725	-1.75667	7.46917	-0.34237	7.47125	-1.37997	7.46895	0.04911
7.47895	0.34046	7.47917	-1.76144	7.47583	-0.34618	7.47792	-1.3876	7.47562	0.04339
7.48562	0.33426	7.48583	-1.76573	7.4825	-0.35238	7.48458	-1.3938	7.48228	0.0391
7.49228	0.32997	7.4925	-1.77002	7.48917	-0.36049	7.49125	-1.39904	7.48895	0.03481
7.49895	0.32425	7.49917	-1.77288	7.49583	-0.36812	7.49792	-1.40524	7.49562	0.02861
7.50562	0.32043	7.50583	-1.77622	7.5025	-0.37527	7.50458	-1.41239	7.50228	0.02289
7.51228	0.31805	7.5125	-1.77908	7.50917	-0.38242	7.51125	-1.41811	7.50895	0.0186
7.51895	0.31519	7.51917	-1.78099	7.51583	-0.3891	7.51792	-1.42288	7.51562	0.0124
7.52562	0.30994	7.52583	-1.78432	7.5225	-0.39196	7.52458	-1.4286	7.52228	0.00381
7.53228	0.30279	7.5325	-1.79005	7.52917	-0.39291	7.53125	-1.43528	7.52895	-0.00381
7.53895	0.29707	7.53917	-1.79577	7.53583	-0.39482	7.53792	-1.44053	7.53562	-0.01097
7.54562	0.29087	7.54583	-1.80054	7.5425	-0.39864	7.54458	-1.44434	7.54228	-0.01764
7.55228	0.28515	7.5525	-1.80626	7.54917	-0.40293	7.55125	-1.44911	7.54895	-0.0248
7.55895	0.28038	7.55917	-1.81341	7.55583	-0.4077	7.55792	-1.45578	7.55562	-0.03004
7.56562	0.278	7.56583	-1.82104	7.5625	-0.4158	7.56458	-1.4596	7.56228	-0.0329
7.57228	0.27704	7.5725	-1.82533	7.56917	-0.42486	7.57125	-1.46246	7.56895	-0.03672
7.57895	0.2737	7.57917	-1.82867	7.57583	-0.43058	7.57792	-1.46675	7.57562	-0.04101
7.58562	0.27037	7.58583	-1.83296	7.5825	-0.43249	7.58458	-1.47343	7.58228	-0.0453
7.59228	0.26798	7.5925	-1.83868	7.58917	-0.4344	7.59125	-1.4801	7.58895	-0.04768
7.59895	0.26703	7.59917	-1.84345	7.59583	-0.43678	7.59792	-1.48582	7.59562	-0.0515
7.60562	0.26512	7.60583	-1.84774	7.6025	-0.43869	7.60458	-1.49202	7.60228	-0.0577
7.61228	0.26178	7.6125	-1.85394	7.60917	-0.44298	7.61125	-1.4987	7.60895	-0.0639
7.61895	0.2594	7.61917	-1.8611	7.61583	-0.45109	7.61792	-1.50204	7.61562	-0.06866
7.62562	0.25654	7.62583	-1.86682	7.6225	-0.46206	7.62458	-1.50299	7.62228	-0.07343
7.63228	0.25177	7.6325	-1.86968	7.62917	-0.47255	7.63125	-1.50347	7.62895	-0.08154
7.63895	0.24605	7.63917	-1.87254	7.63583	-0.48113	7.63792	-1.50681	7.63562	-0.08917
7.64562	0.24223	7.64583	-1.87445	7.6425	-0.48923	7.64458	-1.51253	7.64228	-0.09537
7.65228	0.24033	7.6525	-1.87588	7.64917	-0.49543	7.65125	-1.51968	7.64895	-0.10204
7.65895	0.23794	7.65917	-1.87731	7.65583	-0.49877	7.65792	-1.52969	7.65562	-0.1092
7.66562	0.2346	7.66583	-1.88017	7.6625	-0.50068	7.66458	-1.53971	7.66228	-0.11444
7.67228	0.23174	7.6725	-1.88494	7.66917	-0.50306	7.67125	-1.54734	7.66895	-0.1173
7.67895	0.22888	7.67917	-1.89066	7.67583	-0.50688	7.67792	-1.55067	7.67562	-0.11969
7.68562	0.22554	7.68583	-1.8959	7.6825	-0.50974	7.68458	-1.55449	7.68228	-0.1235
7.69228	0.22125	7.6925	-1.90115	7.68917	-0.51212	7.69125	-1.55878	7.68895	-0.12636
7.69895	0.21601	7.69917	-1.90878	7.69583	-0.51689	7.69792	-1.56403	7.69562	-0.12875
7.70562	0.21029	7.70583	-1.91689	7.7025	-0.52404	7.70458	-1.56784	7.70228	-0.13256
7.71228	0.20552	7.7125	-1.92308	7.70917	-0.5312	7.71125	-1.57356	7.70895	-0.13685
7.71895	0.2017	7.71917	-1.9269	7.71583	-0.53787	7.71792	-1.58119	7.71562	-0.13924
7.72562	0.19741	7.72583	-1.93119	7.7225	-0.54693	7.72458	-1.58644	7.72228	-0.13924
7.73228	0.19264	7.7325	-1.93405	7.72917	-0.55647	7.73125	-1.58739	7.72895	-0.14067
7.73895	0.18787	7.73917	-1.93548	7.73583	-0.56362	7.73792	-1.58739	7.73562	-0.14496
7.74562	0.18549	7.74583	-1.93548	7.7425	-0.56744	7.74458	-1.5893	7.74228	-0.14973
7.75228	0.18454	7.7525	-1.93739	7.74917	-0.57077	7.75125	-1.59311	7.74895	-0.15497
7.75895	0.18215	7.75917	-1.94168	7.75583	-0.57507	7.75792	-1.5974	7.75562	-0.16356
7.76562	0.17738	7.76583	-1.94645	7.7625	-0.5784	7.76458	-1.60313	7.76228	-0.17452
7.77228	0.17262	7.7725	-1.95217	7.76917	-0.58079	7.77125	-1.61076	7.76895	-0.18311
7.77895	0.1688	7.77917	-1.95837	7.77583	-0.58556	7.77792	-1.61743	7.77562	-0.1874
7.78562	0.16356	7.78583	-1.96409	7.7825	-0.59366	7.78458	-1.62268	7.78228	-0.19169
7.79228	0.15593	7.7925	-1.96886	7.78917	-0.60177	7.79125	-1.6284	7.78895	-0.19693
7.79895	0.14877	7.79917	-1.97458	7.79583	-0.60892	7.79792	-1.63412	7.79562	-0.20075
7.80562	0.14496	7.80583	-1.98174	7.8025	-0.61703	7.80458	-1.63889	7.80228	-0.2017
7.81228	0.14448	7.8125	-1.98889	7.80917	-0.62513	7.81125	-1.64223	7.80895	-0.20313
7.81895	0.14305	7.81917	-1.99509	7.81583	-0.63229	7.81792	-1.64747	7.81562	-0.2079
7.82562	0.14067	7.82583	-2.00224	7.8225	-0.63848	7.82458	-1.65558	7.82228	-0.2141
7.83228	0.13876	7.8325	-2.00939	7.82917	-0.64611	7.83125	-1.66416	7.82895	-0.21935
7.83895	0.13638	7.83917	-2.01559	7.83583	-0.65517	7.83792	-1.67322	7.83562	-0.22411
7.84562	0.13208	7.84583	-2.01988	7.8425	-0.66233	7.84458	-1.68324	7.84228	-0.2284
7.85228	0.12732	7.8525	-2.02417	7.84917	-0.66805	7.85125	-1.69468	7.84895	-0.2327
7.85895	0.12398	7.85917	-2.02799	7.85583	-0.67425	7.85792	-1.70374	7.85562	-0.23508
7.86562	0.12207	7.86583	-2.03037	7.8625	-0.68188	7.86458	-1.70946	7.86228	-0.23746
7.87228	0.11873	7.8725	-2.0318	7.86917	-0.68855	7.87125	-1.71423	7.86895	-0.24033
7.87895	0.11587	7.87917	-2.03466	7.87583	-0.6938	7.87792	-1.71709	7.87562	-0.24319
7.88562	0.11253	7.88583	-2.03943	7.8825	-0.69904	7.88458	-1.71757	7.88228	-0.247
7.89228	0.10633	7.8925	-2.04325	7.88917	-0.70524	7.89125	-1.71757	7.88895	-0.25272
7.89895	0.09584	7.89917	-2.04659	7.89583	-0.71049	7.89792	-1.72043	7.89562	-0.25988
7.90562	0.08583	7.90583	-2.05183	7.9025	-0.71478	7.90458	-1.72567	7.90228	-0.2656
7.91228	0.07963	7.9125	-2.05755	7.90917	-0.71955	7.91125	-1.73044	7.90895	-0.27084
7.91895	0.07582	7.91917	-2.06137	7.91583	-0.72527	7.91792	-1.73616	7.91562	-0.27657
7.92562	0.072	7.92583	-2.06423	7.9225	-0.73099	7.92458	-1.74427	7.92228	-0.28324
7.93228	0.07153	7.9325	-2.06947	7.92917	-0.73671	7.93125	-1.75381	7.92895	-0.28801
7.93895	0.07868	7.93917	-2.0771	7.93583	-0.74387	7.93792	-1.76239	7.93562	-0.28992
7.94562	0.09489	7.94583	-2.08235	7.9425	-0.75197	7.94458	-1.76764	7.94228	-0.29087
7.95228	0.12541	7.9525	-2.08521	7.94917	-0.7596	7.95125	-1.77479	7.94895	-0.29182
7.95895	0.19121	7.95917	-2.08902	7.95583	-0.7658	7.95792	-1.78337	7.95562	-0.29039
7.96562	0.32663	7.96583	-2.09427	7.9625	-0.77105	7.96458	-1.79005	7.96228	-0.28896
7.97228	0.58317	7.9725	-2.09808	7.96917	-0.77629	7.97125	-1.79482	7.96895	-0.28944
7.97895	1.03855	7.97917	-2.10094	7.97583	-0.77963	7.97792	-1.80006	7.97562	-0.29373
7.98562	1.81484	7.98583	-2.10667	7.9825	-0.78154	7.98458	-1.80626	7.98228	-0.29898
7.99228	3.08084	7.9925	-2.11477	7.98917	-0.7844	7.99125	-1.81055	7.98895	-0.30327
7.99895	5.05257	7.99917	-2.12002	7.99583	-0.78917	7.99792	-1.81103	7.99562	-0.30804
8.00562	7.98655	8.00583	-2.11716	8.0025	-0.79489	8.00458	-1.8096	8.00228	-0.31233
8.01228	12.1694	8.0125	-2.10094	8.00917	-0.79966	8.01125	-1.80531	8.00895	-0.31424
8.01895	17.8771	8.01917	-2.06423	8.01583	-0.80347	8.01792	-1.78862	8.01562	-0.31233
8.02562	25.3205	8.02583	-1.99032	8.0225	-0.80681	8.02458	-1.74856	8.02228	-0.30899
8.03228	34.5969	8.0325	-1.85585	8.02917	-0.80872	8.03125	-1.6675	8.02895	-0.30184
8.03895	45.6347	8.03917	-1.63221	8.03583	-0.81205	8.03792	-1.51253	8.03562	-0.28324
8.04562	58.1541	8.04583	-1.27745	8.0425	-0.81682	8.04458	-1.22643	8.04228	-0.2408
8.05228	71.6462	8.0525	-0.73814	8.04917	-0.82445	8.05125	-0.72908	8.04895	-0.15068
8.05895	85.4111	8.05917	0.04292	8.05583	-0.8316	8.05792	0.08535	8.05562	0.03099
8.06562	98.6285	8.06583	1.11294	8.0625	-0.83923	8.06458	1.3504	8.06228	0.38338
8.07228	110.452	8.0725	2.50435	8.06917	-0.84639	8.07125	3.21627	8.06895	1.0252
8.07895	120.116	8.07917	4.22192	8.07583	-0.85306	8.07792	5.82981	8.07562	2.12812
8.08562	127.051	8.08583	6.23274	8.0825	-0.85831	8.08458	9.30071	8.08228	3.92485
8.09228	130.963	8.0925	8.45623	8.08917	-0.8626	8.09125	13.6743	8.08895	6.70528
8.09895	131.855	8.09917	10.7708	8.09583	-0.8688	8.09792	18.8999	8.09562	10.7942
8.10562	129.996	8.10583	13.0291	8.1025	-0.87738	8.10458	24.8089	8.10228	16.5048
8.11228	125.868	8.1125	15.0733	8.10917	-0.88549	8.11125	31.1098	8.10895	24.0865
8.11895	120.08	8.11917	16.7575	8.11583	-0.89216	8.11792	37.4141	8.11562	33.659
8.12562	113.264	8.12583	17.9682	8.1225	-0.89788	8.12458	43.2873	8.12228	45.1417
8.13228	105.987	8.1325	18.6424	8.12917	-0.90456	8.13125	48.3031	8.12895	58.2037
8.13895	98.7067	8.13917	18.7736	8.13583	-0.91076	8.13792	52.1045	8.13562	72.2604
8.14562	91.7468	8.14583	18.4093	8.1425	-0.916	8.14458	54.4615	8.14228	86.5097
8.15228	85.2961	8.1525	17.6382	8.14917	-0.92268	8.15125	55.3031	8.14895	100.014
8.15895	79.4234	8.15917	16.5744	8.15583	-0.93079	8.15792	54.7109	8.15562	111.811
8.16562	74.1134	8.16583	15.3365	8.1625	-0.93794	8.16458	52.8936	8.16228	121.057
8.17228	69.3078	8.1725	14.0305	8.16917	-0.94128	8.17125	50.1437	8.16895	127.146
8.17895	64.9266	8.17917	12.7401	8.17583	-0.93889	8.17792	46.7887	8.17562	129.788
8.18562	60.8845	8.18583	11.5233	8.1825	-0.92411	8.18458	43.1361	8.18228	129.028
8.19228	57.106	8.1925	10.4122	8.18917	-0.88453	8.19125	39.4387	8.18895	125.226
8.19895	53.5374	8.19917	9.41515	8.19583	-0.80109	8.19792	35.883	8.19562	118.977
8.20562	50.1452	8.20583	8.52585	8.2025	-0.64564	8.20458	32.5856	8.20228	111.001
8.21228	46.907	8.2125	7.73239	8.20917	-0.37622	8.21125	29.5997	8.20895	102.029
8.21895	43.8132	8.21917	7.01952	8.21583	0.07296	8.21792	26.9313	8.21562	92.7186
8.22562	40.8664	8.22583	6.37245	8.2225	0.78726	8.22458	24.5576	8.22228	83.5953
8.23228	38.075	8.2325	5.77736	8.22917	1.87159	8.23125	22.4433	8.22895	75.0203
8.23895	35.4447	8.23917	5.22423	8.23583	3.44658	8.23792	20.5498	8.23562	67.1978
8.24562	32.9809	8.24583	4.70591	8.2425	5.64003	8.24458	18.8375	8.24228	60.2083
8.25228	30.6869	8.2525	4.21858	8.24917	8.56686	8.25125	17.2744	8.24895	54.0433
8.25895	28.5654	8.25917	3.75795	8.25583	12.3062	8.25792	15.8382	8.25562	48.636
8.26562	26.6118	8.26583	3.32403	8.2625	16.8805	8.26458	14.513	8.26228	43.8943
8.27228	24.8179	8.2725	2.91681	8.26917	22.2411	8.27125	13.2871	8.26895	39.7239
8.27895	23.1781	8.27917	2.5363	8.27583	28.2483	8.27792	12.1536	8.27562	36.0403
8.28562	21.6861	8.28583	2.18201	8.2825	34.6732	8.28458	11.1079	8.28228	32.7721
8.29228	20.3323	8.2925	1.85394	8.28917	41.2149	8.29125	10.1466	8.28895	29.8562
8.29895	19.1045	8.29917	1.55354	8.29583	47.5264	8.29792	9.26495	8.29562	27.2493
8.30562	17.992	8.30583	1.27792	8.3025	53.247	8.30458	8.45671	8.30228	24.9195
8.31228	16.9849	8.3125	1.0252	8.30917	58.0392	8.31125	7.71761	8.30895	22.8381
8.31895	16.0689	8.31917	0.79584	8.31583	61.6384	8.31792	7.04384	8.31562	20.9765
8.32562	15.234	8.32583	0.58794	8.3225	63.8809	8.32458	6.43015	8.32228	19.3124
8.33228	14.473	8.3325	0.39816	8.32917	64.7159	8.33125	5.87082	8.32895	17.8251
8.33895	13.7792	8.33917	0.22316	8.33583	64.2085	8.33792	5.36251	8.33562	16.4952
8.34562	13.1416	8.34583	0.0639	8.3425	62.5291	8.34458	4.90093	8.34228	15.2993
8.35228	12.5518	8.3525	-0.08202	8.34917	59.9241	8.35125	4.48036	8.34895	14.2217
8.35895	12.0034	8.35917	-0.21839	8.35583	56.6759	8.35792	4.09603	8.35562	13.2508
8.36562	11.4899	8.36583	-0.34523	8.3625	53.0648	8.36458	3.74413	8.36228	12.3773
8.37228	11.0025	8.3725	-0.46253	8.36917	49.3469	8.37125	3.42226	8.36895	11.5871
8.37895	10.5348	8.37917	-0.56887	8.37583	45.7311	8.37792	3.12424	8.37562	10.869
8.38562	10.0856	8.38583	-0.66948	8.3825	42.3641	8.38458	2.84863	8.38228	10.2153
8.39228	9.65548	8.3925	-0.76389	8.38917	39.3305	8.39125	2.59447	8.38895	9.61876
8.39895	9.24301	8.39917	-0.8502	8.39583	36.6635	8.39792	2.35987	8.39562	9.07135
8.40562	8.84533	8.40583	-0.92888	8.4025	34.3618	8.40458	2.14148	8.40228	8.56781
8.41228	8.46243	8.4125	-1.00136	8.40917	32.3939	8.41125	1.93548	8.40895	8.10671
8.41895	8.09431	8.41917	-1.06859	8.41583	30.7097	8.41792	1.74427	8.41562	7.68614
8.42562	7.74002	8.42583	-1.1282	8.4225	29.2516	8.42458	1.56641	8.42228	7.30038
8.43228	7.39908	8.4325	-1.1816	8.42917	27.9717	8.43125	1.39999	8.42895	6.9437
8.43895	7.06959	8.43917	-1.23167	8.43583	26.8245	8.43792	1.24645	8.43562	6.61564
8.44562	6.75488	8.44583	-1.2784	8.4425	25.7697	8.44458	1.10674	8.44228	6.31428
8.45228	6.45542	8.4525	-1.32036	8.44917	24.7741	8.45125	0.9799	8.44895	6.0339
8.45895	6.17266	8.45917	-1.35851	8.45583	23.8147	8.45792	0.86164	8.45562	5.77164
8.46562	5.90801	8.46583	-1.39761	8.4625	22.8739	8.46458	0.75054	8.46228	5.52607
8.47228	5.66483	8.4725	-1.43719	8.46917	21.9379	8.47125	0.6485	8.46895	5.29766
8.47895	5.44167	8.47917	-1.47486	8.47583	20.9999	8.47792	0.5517	8.47562	5.08118
8.48562	5.23663	8.48583	-1.51014	8.4825	20.0586	8.48458	0.45681	8.48228	4.87232
8.49228	5.04589	8.4925	-1.54638	8.48917	19.114	8.49125	0.36335	8.48895	4.6711
8.49895	4.86898	8.49917	-1.58358	8.49583	18.167	8.49792	0.2737	8.49562	4.47702
8.50562	4.70066	8.50583	-1.61791	8.5025	17.2238	8.50458	0.18835	8.50228	4.28915
8.51228	4.53806	8.5125	-1.6489	8.50917	16.2931	8.51125	0.10538	8.50895	4.10748
8.51895	4.38499	8.51917	-1.67847	8.51583	15.3794	8.51792	0.0267	8.51562	3.93152
8.52562	4.2429	8.52583	-1.70898	8.5225	14.4858	8.52458	-0.04673	8.52228	3.76177
8.53228	4.10891	8.5325	-1.7395	8.52917	13.6185	8.53125	-0.11587	8.52895	3.59774
8.53895	3.97921	8.53917	-1.76907	8.53583	12.784	8.53792	-0.18501	8.53562	3.43943
8.54562	3.85571	8.54583	-1.79911	8.5425	11.9858	8.54458	-0.25463	8.54228	3.28732
8.55228	3.74222	8.5525	-1.82867	8.54917	11.2238	8.55125	-0.32377	8.54895	3.14236
8.55895	3.63541	8.55917	-1.85585	8.55583	10.4971	8.55792	-0.38958	8.55562	3.00264
8.56562	3.53289	8.56583	-1.87826	8.5625	9.80854	8.56458	-0.4549	8.56228	2.8677
8.57228	3.43752	8.5725	-1.89877	8.56917	9.15861	8.57125	-0.51737	8.56895	2.74086
8.57895	3.35026	8.57917	-1.91641	8.57583	8.54492	8.57792	-0.57602	8.57562	2.62403
8.58562	3.27015	8.58583	-1.93262	8.5825	7.96604	8.58458	-0.6299	8.58228	2.51579
8.59228	3.19338	8.5925	-1.94836	8.58917	7.42435	8.59125	-0.68045	8.58895	2.41613
8.59895	3.11899	8.59917	-1.96505	8.59583	6.92129	8.59792	-0.72718	8.59562	2.32697
8.60562	3.04651	8.60583	-1.98364	8.6025	6.45351	8.60458	-0.76818	8.60228	2.24972
8.61228	2.97356	8.6125	-2.00176	8.60917	6.01673	8.61125	-0.80442	8.60895	2.18201
8.61895	2.90108	8.61917	-2.0175	8.61583	5.60999	8.61792	-0.83542	8.61562	2.12193
8.62562	2.82907	8.62583	-2.03085	8.6225	5.2309	8.62458	-0.86355	8.62228	2.06995
8.63228	2.75898	8.6325	-2.04277	8.62917	4.87661	8.63125	-0.88882	8.62895	2.02417
8.63895	2.69032	8.63917	-2.05278	8.63583	4.54378	8.63792	-0.9141	8.63562	1.98174
8.64562	2.62165	8.64583	-2.06232	8.6425	4.23431	8.64458	-0.94128	8.64228	1.93882
8.65228	2.55394	8.6525	-2.07424	8.64917	3.94869	8.65125	-0.96989	8.64895	1.894
8.65895	2.48861	8.65917	-2.0895	8.65583	3.68404	8.65792	-0.99897	8.65562	1.84488
8.66562	2.42519	8.66583	-2.10667	8.6625	3.43895	8.66458	-1.02758	8.66228	1.78766
8.67228	2.36225	8.6725	-2.12383	8.66917	3.21007	8.67125	-1.0581	8.66895	1.72281
8.67895	2.30026	8.67917	-2.14195	8.67583	2.99549	8.67792	-1.09243	8.67562	1.65415
8.68562	2.2397	8.68583	-2.1615	8.6825	2.79427	8.68458	-1.12629	8.68228	1.58262
8.69228	2.18105	8.6925	-2.1801	8.68917	2.60496	8.69125	-1.1611	8.68895	1.50776
8.69895	2.12383	8.69917	-2.19631	8.69583	2.42805	8.69792	-1.19686	8.69562	1.43051
8.70562	2.06947	8.70583	-2.21109	8.7025	2.26212	8.70458	-1.23358	8.70228	1.35517
8.71228	2.01845	8.7125	-2.22683	8.70917	2.10476	8.71125	-1.26982	8.70895	1.28317
8.71895	1.96838	8.71917	-2.24304	8.71583	1.9536	8.71792	-1.30558	8.71562	1.21307
8.72562	1.91879	8.72583	-2.26021	8.7225	1.80721	8.72458	-1.34087	8.72228	1.14202
8.73228	1.87063	8.7325	-2.2788	8.72917	1.66464	8.73125	-1.37615	8.72895	1.07288
8.73895	1.82533	8.73917	-2.29836	8.73583	1.52206	8.73792	-1.40953	8.73562	1.00851
8.74562	1.7786	8.74583	-2.31552	8.7425	1.37758	8.74458	-1.44053	8.74228	0.94652
8.75228	1.72997	8.7525	-2.3303	8.74917	1.23501	8.75125	-1.47009	8.74895	0.88644
8.75895	1.6799	8.75917	-2.34318	8.75583	1.09911	8.75792	-1.4987	8.75562	0.82827
8.76562	1.62935	8.76583	-2.35605	8.7625	0.97179	8.76458	-1.52636	8.76228	0.77438
8.77228	1.57738	8.7725	-2.36797	8.76917	0.85592	8.77125	-1.55401	8.76895	0.72145
8.77895	1.52063	8.77917	-2.37894	8.77583	0.75722	8.77792	-1.58215	8.77562	0.66853
8.78562	1.46198	8.78583	-2.39134	8.7825	0.67902	8.78458	-1.6098	8.78228	0.61798
8.79228	1.40285	8.7925	-2.40612	8.78917	0.61941	8.79125	-1.63651	8.78895	0.56934
8.79895	1.3423	8.79917	-2.4209	8.79583	0.57411	8.79792	-1.66225	8.79562	0.52118
8.80562	1.28078	8.80583	-2.43235	8.8025	0.53978	8.80458	-1.68896	8.80228	0.47255
8.81228	1.21737	8.8125	-2.43998	8.80917	0.51165	8.81125	-1.71709	8.80895	0.42582
8.81895	1.15299	8.81917	-2.44904	8.81583	0.48494	8.81792	-1.7457	8.81562	0.38147
8.82562	1.08624	8.82583	-2.45905	8.8225	0.45586	8.82458	-1.7724	8.82228	0.3376
8.83228	1.01614	8.8325	-2.46954	8.82917	0.42534	8.83125	-1.79815	8.82895	0.29516
8.83895	0.94509	8.83917	-2.48003	8.83583	0.39339	8.83792	-1.8239	8.83562	0.25606
8.84562	0.87452	8.84583	-2.49052	8.8425	0.3581	8.84458	-1.84727	8.84228	0.22078
8.85228	0.80633	8.8525	-2.50053	8.84917	0.31948	8.85125	-1.86872	8.84895	0.1874
8.85895	0.73957	8.85917	-2.50912	8.85583	0.27847	8.85792	-1.89018	8.85562	0.15545
8.86562	0.67711	8.86583	-2.51722	8.8625	0.23746	8.86458	-1.91355	8.86228	0.12445
8.87228	0.61893	8.8725	-2.52533	8.86917	0.19312	8.87125	-1.93548	8.86895	0.09346
8.87895	0.56553	8.87917	-2.53201	8.87583	0.14591	8.87792	-1.9536	8.87562	0.06294
8.88562	0.51451	8.88583	-2.53868	8.8825	0.09632	8.88458	-1.96838	8.88228	0.03338
8.89228	0.46539	8.8925	-2.54774	8.88917	0.04625	8.89125	-1.98078	8.88895	0.00525
8.89895	0.41962	8.89917	-2.55871	8.89583	-0.00429	8.89792	-1.99032	8.89562	-0.0205
8.90562	0.37527	8.90583	-2.56872	8.9025	-0.05627	8.90458	-1.99699	8.90228	-0.04578
8.91228	0.33236	8.9125	-2.57778	8.90917	-0.10824	8.91125	-2.00605	8.90895	-0.07105
8.91895	0.29135	8.91917	-2.58684	8.91583	-0.15879	8.91792	-2.01654	8.91562	-0.09537
8.92562	0.25463	8.92583	-2.59495	8.9225	-0.20647	8.92458	-2.02847	8.92228	-0.11921
8.93228	0.21935	8.9325	-2.60067	8.92917	-0.2532	8.93125	-2.04086	8.92895	-0.14305
8.93895	0.18454	8.93917	-2.60353	8.93583	-0.29945	8.93792	-2.05469	8.93562	-0.16689
8.94562	0.15259	8.94583	-2.60687	8.9425	-0.34571	8.94458	-2.07043	8.94228	-0.1893
8.95228	0.12255	8.9525	-2.61164	8.94917	-0.39244	8.95125	-2.08569	8.94895	-0.21076
8.95895	0.09346	8.95917	-2.61879	8.95583	-0.44012	8.95792	-2.09999	8.95562	-0.23365
8.96562	0.06437	8.96583	-2.62642	8.9625	-0.48685	8.96458	-2.11573	8.96228	-0.25892
8.97228	0.03767	8.9725	-2.63596	8.96917	-0.53072	8.97125	-2.13289	8.96895	-0.28372
8.97895	0.01431	8.97917	-2.6474	8.97583	-0.57173	8.97792	-2.15006	8.97562	-0.30804
8.98562	-0.00811	8.98583	-2.65837	8.9825	-0.61035	8.98458	-2.16436	8.98228	-0.3314
8.99228	-0.03195	8.9925	-2.66838	8.98917	-0.64659	8.99125	-2.17772	8.98895	-0.35238
8.99895	-0.05531	8.99917	-2.67696	8.99583	-0.67997	8.99792	-2.19154	8.99562	-0.36955
9.00562	-0.07725	9.00583	-2.68555	9.0025	-0.71335	9.00458	-2.2049	9.00228	-0.3829
9.01228	-0.09918	9.0125	-2.69318	9.00917	-0.74768	9.01125	-2.21586	9.00895	-0.39816
9.01895	-0.12255	9.01917	-2.69985	9.01583	-0.78154	9.01792	-2.22635	9.01562	-0.4158
9.02562	-0.14448	9.02583	-2.70844	9.0225	-0.81444	9.02458	-2.23827	9.02228	-0.43297
9.03228	-0.16356	9.0325	-2.71845	9.02917	-0.84686	9.03125	-2.25019	9.02895	-0.4487
9.03895	-0.18024	9.03917	-2.72703	9.03583	-0.87929	9.03792	-2.26212	9.03562	-0.46587
9.04562	-0.19693	9.04583	-2.73418	9.0425	-0.91028	9.04458	-2.27642	9.04228	-0.48399
9.05228	-0.21267	9.0525	-2.74229	9.04917	-0.94032	9.05125	-2.29168	9.04895	-0.50068
9.05895	-0.22697	9.05917	-2.7504	9.05583	-0.97227	9.05792	-2.30598	9.05562	-0.51546
9.06562	-0.2389	9.06583	-2.75612	9.0625	-1.0066	9.06458	-2.31791	9.06228	-0.5312
9.07228	-0.25034	9.0725	-2.75993	9.06917	-1.04094	9.07125	-2.32983	9.06895	-0.54789
9.07895	-0.25988	9.07917	-2.76566	9.07583	-1.07336	9.07792	-2.34127	9.07562	-0.56314
9.08562	-0.2656	9.08583	-2.77328	9.0825	-1.10722	9.08458	-2.35081	9.08228	-0.5784
9.09228	-0.26894	9.0925	-2.77948	9.08917	-1.14298	9.09125	-2.35939	9.08895	-0.59319
9.09895	-0.27132	9.09917	-2.78473	9.09583	-1.17826	9.09792	-2.36988	9.09562	-0.60749
9.10562	-0.2718	9.10583	-2.79045	9.1025	-1.2126	9.10458	-2.3818	9.10228	-0.61941
9.11228	-0.26941	9.1125	-2.79665	9.10917	-1.24788	9.11125	-2.39277	9.10895	-0.63086
9.11895	-0.26464	9.11917	-2.80285	9.11583	-1.28508	9.11792	-2.40135	9.11562	-0.64421
9.12562	-0.26035	9.12583	-2.80809	9.1225	-1.31941	9.12458	-2.40946	9.12228	-0.65851
9.13228	-0.25606	9.1325	-2.8162	9.12917	-1.3485	9.13125	-2.41852	9.12895	-0.67282
9.13895	-0.25034	9.13917	-2.82478	9.13583	-1.37377	9.13792	-2.42567	9.13562	-0.68808
9.14562	-0.24414	9.14583	-2.83146	9.1425	-1.39809	9.14458	-2.43139	9.14228	-0.70572
9.15228	-0.23794	9.1525	-2.83623	9.14917	-1.42002	9.15125	-2.43664	9.14895	-0.72384
9.15895	-0.23222	9.15917	-2.84195	9.15583	-1.43957	9.15792	-2.44093	9.15562	-0.73862
9.16562	-0.22459	9.16583	-2.84767	9.1625	-1.46008	9.16458	-2.44474	9.16228	-0.74911
9.17228	-0.21267	9.1725	-2.85053	9.16917	-1.48249	9.17125	-2.44856	9.16895	-0.75722
9.17895	-0.19741	9.17917	-2.85244	9.17583	-1.50394	9.17792	-2.45523	9.17562	-0.76485
9.18562	-0.17929	9.18583	-2.85625	9.1825	-1.5192	9.18458	-2.46334	9.18228	-0.77105
9.19228	-0.15879	9.1925	-2.86341	9.18917	-1.53255	9.19125	-2.47097	9.18895	-0.77534
9.19895	-0.13685	9.19917	-2.86913	9.19583	-1.54495	9.19792	-2.48003	9.19562	-0.78201
9.20562	-0.11587	9.20583	-2.8739	9.2025	-1.55592	9.20458	-2.48909	9.20228	-0.7925
9.21228	-0.09537	9.2125	-2.8801	9.20917	-1.56689	9.21125	-2.49672	9.20895	-0.80442
9.21895	-0.07391	9.21917	-2.88916	9.21583	-1.58024	9.21792	-2.50101	9.21562	-0.81396
9.22562	-0.05198	9.22583	-2.89536	9.2225	-1.59645	9.22458	-2.50483	9.22228	-0.82302
9.23228	-0.03004	9.2325	-2.89774	9.22917	-1.61314	9.23125	-2.51102	9.22895	-0.83351
9.23895	-0.00668	9.23917	-2.90012	9.23583	-1.6284	9.23792	-2.51818	9.23562	-0.844
9.24562	0.02003	9.24583	-2.90442	9.2425	-1.64413	9.24458	-2.52342	9.24228	-0.85306
9.25228	0.04816	9.2525	-2.90871	9.24917	-1.65987	9.25125	-2.52628	9.24895	-0.85974
9.25895	0.07391	9.25917	-2.91157	9.25583	-1.67561	9.25792	-2.52914	9.25562	-0.86546
9.26562	0.09775	9.26583	-2.91586	9.2625	-1.69039	9.26458	-2.53391	9.26228	-0.87214
9.27228	0.12016	9.2725	-2.92253	9.26917	-1.70422	9.27125	-2.53677	9.26895	-0.87976
9.27895	0.1421	9.27917	-2.92969	9.27583	-1.71804	9.27792	-2.5382	9.27562	-0.88787
9.28562	0.16117	9.28583	-2.93541	9.2825	-1.73092	9.28458	-2.54011	9.28228	-0.8955
9.29228	0.17738	9.2925	-2.94161	9.28917	-1.74332	9.29125	-2.54583	9.28895	-0.90313
9.29895	0.19407	9.29917	-2.95019	9.29583	-1.75476	9.29792	-2.5506	9.29562	-0.91028
9.30562	0.21267	9.30583	-2.95973	9.3025	-1.7662	9.30458	-2.55489	9.30228	-0.91648
9.31228	0.23031	9.3125	-2.96736	9.30917	-1.7767	9.31125	-2.56109	9.30895	-0.9203
9.31895	0.24414	9.31917	-2.97403	9.31583	-1.78719	9.31792	-2.57063	9.31562	-0.92363
9.32562	0.25558	9.32583	-2.98119	9.3225	-1.79863	9.32458	-2.57969	9.32228	-0.9284
9.33228	0.26512	9.3325	-2.98786	9.32917	-1.8096	9.33125	-2.58684	9.32895	-0.93651
9.33895	0.27084	9.33917	-2.99263	9.33583	-1.81866	9.33792	-2.59352	9.33562	-0.947
9.34562	0.27227	9.34583	-2.99788	9.3425	-1.82629	9.34458	-2.59924	9.34228	-0.95797
9.35228	0.27227	9.3525	-3.00407	9.34917	-1.83439	9.35125	-2.60353	9.34895	-0.96798
9.35895	0.2718	9.35917	-3.00884	9.35583	-1.8425	9.35792	-2.60544	9.35562	-0.97704
9.36562	0.26894	9.36583	-3.01218	9.3625	-1.84822	9.36458	-2.60878	9.36228	-0.98515
9.37228	0.26417	9.3725	-3.01504	9.36917	-1.85108	9.37125	-2.61497	9.36895	-0.99087
9.37895	0.26083	9.37917	-3.01886	9.37583	-1.85299	9.37792	-2.6226	9.37562	-0.99468
9.38562	0.25558	9.38583	-3.02219	9.3825	-1.8568	9.38458	-2.62928	9.38228	-0.99802
9.39228	0.24557	9.3925	-3.02362	9.38917	-1.85966	9.39125	-2.63643	9.38895	-1.00279
9.39895	0.23222	9.39917	-3.02505	9.39583	-1.8611	9.39792	-2.64454	9.39562	-1.00756
9.40562	0.21744	9.40583	-3.02839	9.4025	-1.86348	9.40458	-2.64978	9.40228	-1.01233
9.41228	0.19836	9.4125	-3.03173	9.40917	-1.86682	9.41125	-2.65074	9.40895	-1.01805
9.41895	0.17309	9.41917	-3.03459	9.41583	-1.87111	9.41792	-2.65026	9.41562	-1.02568
9.42562	0.14591	9.42583	-3.03841	9.4225	-1.8754	9.42458	-2.65217	9.42228	-1.03283
9.43228	0.12159	9.4325	-3.04365	9.42917	-1.8816	9.43125	-2.65312	9.42895	-1.03951
9.43895	0.09966	9.43917	-3.04747	9.43583	-1.88971	9.43792	-2.65265	9.43562	-1.04475
9.44562	0.07629	9.44583	-3.04794	9.4425	-1.89829	9.44458	-2.65265	9.44228	-1.04904
9.45228	0.0515	9.4525	-3.04556	9.44917	-1.90639	9.45125	-2.6536	9.44895	-1.05
9.45895	0.02861	9.45917	-3.04079	9.45583	-1.9145	9.45792	-2.65265	9.45562	-1.04952
9.46562	0.0062	9.46583	-3.03507	9.4625	-1.92213	9.46458	-2.6474	9.46228	-1.04952
9.47228	-0.01812	9.4725	-3.02839	9.46917	-1.9269	9.47125	-2.64215	9.46895	-1.05047
9.47895	-0.04482	9.47917	-3.02553	9.47583	-1.92881	9.47792	-2.64072	9.47562	-1.05
9.48562	-0.0701	9.48583	-3.02744	9.4825	-1.92928	9.48458	-2.64168	9.48228	-1.04809
9.49228	-0.09394	9.4925	-3.03173	9.48917	-1.92881	9.49125	-2.64263	9.48895	-1.04809
9.49895	-0.11826	9.49917	-3.0365	9.49583	-1.92547	9.49792	-2.64597	9.49562	-1.04809
9.50562	-0.14257	9.50583	-3.04031	9.5025	-1.92022	9.50458	-2.65265	9.50228	-1.04761
9.51228	-0.16594	9.5125	-3.04413	9.50917	-1.91593	9.51125	-2.65884	9.50895	-1.0457
9.51895	-0.18883	9.51917	-3.04651	9.51583	-1.91116	9.51792	-2.66314	9.51562	-1.04618
9.52562	-0.21458	9.52583	-3.04651	9.5225	-1.90449	9.52458	-2.66695	9.52228	-1.04904
9.53228	-0.24223	9.5325	-3.04604	9.52917	-1.89734	9.53125	-2.67458	9.52895	-1.05238
9.53895	-0.26941	9.53917	-3.04794	9.53583	-1.89352	9.53792	-2.68316	9.53562	-1.05619
9.54562	-0.30041	9.54583	-3.05223	9.5425	-1.89352	9.54458	-2.69127	9.54228	-1.06239
9.55228	-0.33474	9.5525	-3.05843	9.54917	-1.89161	9.55125	-2.69842	9.54895	-1.0705
9.55895	-0.36764	9.55917	-3.06559	9.55583	-1.88684	9.55792	-2.70605	9.55562	-1.07718
9.56562	-0.39577	9.56583	-3.07465	9.5625	-1.88255	9.56458	-2.71225	9.56228	-1.08147
9.57228	-0.422	9.5725	-3.08466	9.56917	-1.87969	9.57125	-2.71559	9.56895	-1.08528
9.57895	-0.44918	9.57917	-3.09277	9.57583	-1.8754	9.57792	-2.71988	9.57562	-1.08957
9.58562	-0.47493	9.58583	-3.09944	9.5825	-1.87111	9.58458	-2.72799	9.58228	-1.09148
9.59228	-0.49686	9.5925	-3.10612	9.58917	-1.87206	9.59125	-2.738	9.58895	-1.091
9.59895	-0.51975	9.59917	-3.11184	9.59583	-1.87922	9.59792	-2.74754	9.59562	-1.09053
9.60562	-0.54646	9.60583	-3.11613	9.6025	-1.88875	9.60458	-2.7585	9.60228	-1.09148
9.61228	-0.57268	9.6125	-3.12042	9.60917	-1.89781	9.61125	-2.77281	9.60895	-1.09053
9.61895	-0.59605	9.61917	-3.12567	9.61583	-1.90496	9.61792	-2.78616	9.61562	-1.08576
9.62562	-0.61607	9.62583	-3.12853	9.6225	-1.91021	9.62458	-2.79474	9.62228	-1.08099
9.63228	-0.63658	9.6325	-3.12948	9.62917	-1.91021	9.63125	-2.80046	9.62895	-1.07765
9.63895	-0.65708	9.63917	-3.13044	9.63583	-1.90592	9.63792	-2.80619	9.63562	-1.07431
9.64562	-0.6752	9.64583	-3.13234	9.6425	-1.90115	9.64458	-2.81	9.64228	-1.07098
9.65228	-0.69332	9.6525	-3.13568	9.64917	-1.89686	9.65125	-2.81	9.64895	-1.06859
9.65895	-0.71287	9.65917	-3.13854	9.65583	-1.89352	9.65792	-2.80905	9.65562	-1.06812
9.66562	-0.73242	9.66583	-3.14283	9.6625	-1.89161	9.66458	-2.81096	9.66228	-1.06668
9.67228	-0.75054	9.6725	-3.14951	9.66917	-1.89304	9.67125	-2.81525	9.66895	-1.06478
9.67895	-0.76818	9.67917	-3.15619	9.67583	-1.89829	9.67792	-2.82001	9.67562	-1.0643
9.68562	-0.78583	9.68583	-3.16143	9.6825	-1.9021	9.68458	-2.82478	9.68228	-1.06716
9.69228	-0.80061	9.6925	-3.16668	9.68917	-1.90353	9.69125	-2.83098	9.68895	-1.07193
9.69895	-0.81301	9.69917	-3.17335	9.69583	-1.90306	9.69792	-2.83718	9.69562	-1.07622
9.70562	-0.82731	9.70583	-3.18146	9.7025	-1.9021	9.70458	-2.841	9.70228	-1.08194
9.71228	-0.84543	9.7125	-3.19099	9.70917	-1.9002	9.71125	-2.84386	9.70895	-1.08814
9.71895	-0.86355	9.71917	-3.20005	9.71583	-1.89781	9.71792	-2.84767	9.71562	-1.09291
9.72562	-0.88024	9.72583	-3.20864	9.7225	-1.89781	9.72458	-2.85196	9.72228	-1.09291
9.73228	-0.89693	9.7325	-3.21484	9.72917	-1.90115	9.73125	-2.85482	9.72895	-1.08862
9.73895	-0.916	9.73917	-3.21865	9.73583	-1.90687	9.73792	-2.85721	9.73562	-1.08385
9.74562	-0.93269	9.74583	-3.22104	9.7425	-1.91259	9.74458	-2.85912	9.74228	-1.07861
9.75228	-0.94604	9.7525	-3.22294	9.74917	-1.91689	9.75125	-2.85912	9.74895	-1.07098
9.75895	-0.95797	9.75917	-3.2239	9.75583	-1.91927	9.75792	-2.85673	9.75562	-1.06239
9.76562	-0.97179	9.76583	-3.22437	9.7625	-1.92118	9.76458	-2.85482	9.76228	-1.05524
9.77228	-0.9861	9.7725	-3.2258	9.76917	-1.92356	9.77125	-2.85435	9.76895	-1.05
9.77895	-0.9985	9.77917	-3.22819	9.77583	-1.9269	9.77792	-2.85482	9.77562	-1.04666
9.78562	-1.01137	9.78583	-3.23009	9.7825	-1.93167	9.78458	-2.8553	9.78228	-1.04475
9.79228	-1.02663	9.7925	-3.23057	9.78917	-1.9393	9.79125	-2.85721	9.78895	-1.04141
9.79895	-1.04284	9.79917	-3.23057	9.79583	-1.94788	9.79792	-2.86055	9.79562	-1.03664
9.80562	-1.05715	9.80583	-3.23009	9.8025	-1.95742	9.80458	-2.86198	9.80228	-1.03188
9.81228	-1.07002	9.8125	-3.22914	9.80917	-1.96743	9.81125	-2.8615	9.80895	-1.02901
9.81895	-1.08385	9.81917	-3.22771	9.81583	-1.97649	9.81792	-2.86102	9.81562	-1.02711
9.82562	-1.09863	9.82583	-3.22771	9.8225	-1.98507	9.82458	-2.86102	9.82228	-1.02425
9.83228	-1.11103	9.8325	-3.22866	9.82917	-1.99461	9.83125	-2.86007	9.82895	-1.02186
9.83895	-1.122	9.83917	-3.23057	9.83583	-2.00367	9.83792	-2.85673	9.83562	-1.02091
9.84562	-1.1344	9.84583	-3.23248	9.8425	-2.01225	9.84458	-2.85482	9.84228	-1.01995
9.85228	-1.1487	9.8525	-3.23534	9.84917	-2.02084	9.85125	-2.85578	9.84895	-1.01519
9.85895	-1.1611	9.85917	-3.23772	9.85583	-2.0299	9.85792	-2.85864	9.85562	-1.00803
9.86562	-1.17207	9.86583	-3.23772	9.8625	-2.03896	9.86458	-2.86245	9.86228	-1.00327
9.87228	-1.18351	9.8725	-3.23772	9.86917	-2.04611	9.87125	-2.86674	9.86895	-1.00231
9.87895	-1.19543	9.87917	-3.23868	9.87583	-2.05135	9.87792	-2.87008	9.87562	-1.00422
9.88562	-1.20592	9.88583	-3.24059	9.8825	-2.05564	9.88458	-2.87056	9.88228	-1.00565
9.89228	-1.21546	9.8925	-3.24249	9.88917	-2.05898	9.89125	-2.86913	9.88895	-1.00803
9.89895	-1.22643	9.89917	-3.24535	9.89583	-2.06137	9.89792	-2.86865	9.89562	-1.01137
9.90562	-1.23787	9.90583	-3.2506	9.9025	-2.06184	9.90458	-2.86961	9.90228	-1.01328
9.91228	-1.24693	9.9125	-3.25727	9.90917	-2.0628	9.91125	-2.87104	9.90895	-1.0128
9.91895	-1.25504	9.91917	-3.26347	9.91583	-2.06614	9.91792	-2.87151	9.91562	-1.01233
9.92562	-1.26314	9.92583	-3.27158	9.9225	-2.0709	9.92458	-2.8739	9.92228	-1.01376
9.93228	-1.26982	9.9325	-3.28302	9.92917	-2.07567	9.93125	-2.87867	9.92895	-1.01662
9.93895	-1.27411	9.93917	-3.29542	9.93583	-2.08235	9.93792	-2.88153	9.93562	-1.02043
9.94562	-1.2784	9.94583	-3.30448	9.9425	-2.08998	9.94458	-2.88105	9.94228	-1.02663
9.95228	-1.28603	9.9525	-3.31116	9.94917	-2.09713	9.95125	-2.8801	9.94895	-1.03426
9.95895	-1.29557	9.95917	-3.31688	9.95583	-2.1019	9.95792	-2.882	9.95562	-1.04189
9.96562	-1.3051	9.96583	-3.32212	9.9625	-2.10667	9.96458	-2.88343	9.96228	-1.04761
9.97228	-1.31607	9.9725	-3.32451	9.96917	-2.11143	9.97125	-2.88248	9.96895	-1.05286
9.97895	-1.3299	9.97917	-3.32546	9.97583	-2.11525	9.97792	-2.88105	9.97562	-1.06001
9.98562	-1.34516	9.98583	-3.32832	9.9825	-2.11859	9.98458	-2.882	9.98228	-1.06573
9.99228	-1.35756	9.9925	-3.33452	9.98917	-2.12526	9.99125	-2.88343	9.98895	-1.07002
9.99895	-1.36757	9.99917	-3.33929	9.99583	-2.13432	9.99792	-2.88486	9.99562	-1.07527
10.0056	-1.37854	10.0058	-3.34072	10.0025	-2.14386	10.0046	-2.88868	10.0023	-1.08385
10.0123	-1.38903	10.0125	-3.34311	10.0092	-2.1534	10.0113	-2.89583	10.009	-1.09243
10.019	-1.39809	10.0192	-3.3474	10.0158	-2.16532	10.0179	-2.90346	10.0156	-1.10006
10.0256	-1.40667	10.0258	-3.35121	10.0225	-2.17724	10.0246	-2.90966	10.0223	-1.10722
10.0323	-1.41525	10.0325	-3.3555	10.0292	-2.18678	10.0312	-2.91681	10.029	-1.11437
10.0389	-1.42336	10.0392	-3.36218	10.0358	-2.19393	10.0379	-2.9254	10.0356	-1.12104
10.0456	-1.42956	10.0458	-3.37172	10.0425	-2.20156	10.0446	-2.93303	10.0423	-1.12677
10.0523	-1.43528	10.0525	-3.37887	10.0492	-2.21014	10.0512	-2.93875	10.0489	-1.13392
10.0589	-1.44291	10.0592	-3.38316	10.0558	-2.21729	10.0579	-2.94304	10.0556	-1.14346
10.0656	-1.45054	10.0658	-3.38697	10.0625	-2.22445	10.0646	-2.94733	10.0623	-1.15347
10.0723	-1.45674	10.0725	-3.39031	10.0692	-2.23398	10.0712	-2.94876	10.0689	-1.16348
10.079	-1.46341	10.0792	-3.39222	10.0758	-2.24543	10.0779	-2.94781	10.0756	-1.17588
10.0856	-1.47295	10.0858	-3.39413	10.0825	-2.25592	10.0846	-2.9459	10.0823	-1.19019
10.0923	-1.48296	10.0925	-3.39794	10.0892	-2.26259	10.0913	-2.94495	10.089	-1.20449
10.099	-1.49107	10.0992	-3.40366	10.0958	-2.26784	10.0979	-2.94542	10.0956	-1.21832
10.1056	-1.49965	10.1058	-3.40796	10.1025	-2.27118	10.1046	-2.94781	10.1023	-1.2331
10.1123	-1.50967	10.1125	-3.40986	10.1092	-2.27356	10.1113	-2.95401	10.109	-1.24884
10.1189	-1.51825	10.1192	-3.41225	10.1158	-2.27451	10.1179	-2.96307	10.1156	-1.26266
10.1256	-1.52302	10.1258	-3.41511	10.1225	-2.27785	10.1246	-2.9726	10.1223	-1.2722
10.1323	-1.52636	10.1325	-3.41749	10.1292	-2.285	10.1312	-2.98071	10.1289	-1.27983
10.1389	-1.52969	10.1392	-3.41988	10.1358	-2.29359	10.1379	-2.98929	10.1356	-1.28698
10.1456	-1.53255	10.1458	-3.42417	10.1425	-2.30312	10.1446	-2.99788	10.1423	-1.29223
10.1523	-1.53351	10.1525	-3.43227	10.1492	-2.31314	10.1512	-3.00455	10.1489	-1.29652
10.159	-1.53542	10.1592	-3.44133	10.1558	-2.3222	10.1579	-3.00884	10.1556	-1.30415
10.1656	-1.54114	10.1658	-3.45087	10.1625	-2.32697	10.1646	-3.01456	10.1623	-1.31512
10.1723	-1.54924	10.1725	-3.46041	10.1692	-2.32887	10.1713	-3.02362	10.169	-1.32799
10.179	-1.55687	10.1792	-3.46899	10.1758	-2.33126	10.1779	-3.03316	10.1756	-1.34039
10.1856	-1.56403	10.1858	-3.47376	10.1825	-2.33459	10.1846	-3.04174	10.1823	-1.35422
10.1923	-1.57356	10.1925	-3.47328	10.1892	-2.33412	10.1913	-3.0508	10.189	-1.36852
10.1989	-1.58262	10.1992	-3.4709	10.1958	-2.33078	10.1979	-3.06129	10.1956	-1.37997
10.2056	-1.58882	10.2058	-3.46994	10.2025	-2.32744	10.2046	-3.07035	10.2023	-1.38807
10.2123	-1.59311	10.2125	-3.46756	10.2092	-2.32697	10.2112	-3.07512	10.2089	-1.3957
10.2189	-1.5974	10.2192	-3.46565	10.2158	-2.32792	10.2179	-3.07846	10.2156	-1.40476
10.2256	-1.60217	10.2258	-3.46518	10.2225	-2.32887	10.2246	-3.08371	10.2223	-1.41287
10.2323	-1.60599	10.2325	-3.46661	10.2292	-2.33459	10.2312	-3.0899	10.2289	-1.41859
10.239	-1.6098	10.2392	-3.46756	10.2358	-2.34509	10.2379	-3.0961	10.2356	-1.42479
10.2456	-1.61743	10.2458	-3.46613	10.2425	-2.35653	10.2446	-3.10469	10.2423	-1.4329
10.2523	-1.62745	10.2525	-3.46613	10.2492	-2.36511	10.2513	-3.11613	10.249	-1.44196
10.259	-1.63746	10.2592	-3.46899	10.2558	-2.37083	10.2579	-3.12805	10.2556	-1.44863
10.2656	-1.64604	10.2658	-3.47281	10.2625	-2.37656	10.2646	-3.13711	10.2623	-1.45626
10.2723	-1.6551	10.2725	-3.4771	10.2692	-2.38037	10.2713	-3.14331	10.269	-1.4658
10.279	-1.66368	10.2792	-3.48139	10.2758	-2.38132	10.2779	-3.1476	10.2756	-1.47629
10.2856	-1.67084	10.2858	-3.48616	10.2825	-2.38276	10.2846	-3.15094	10.2823	-1.4863
10.2923	-1.67656	10.2925	-3.48997	10.2892	-2.38514	10.2912	-3.15571	10.2889	-1.49632
10.2989	-1.68467	10.2992	-3.49236	10.2958	-2.388	10.2979	-3.16095	10.2956	-1.50681
10.3056	-1.69468	10.3058	-3.49474	10.3025	-2.38943	10.3046	-3.16715	10.3023	-1.51587
10.3123	-1.70422	10.3125	-3.49712	10.3092	-2.38991	10.3112	-3.17383	10.3089	-1.52445
10.3189	-1.71232	10.3192	-3.50046	10.3158	-2.39134	10.3179	-3.1805	10.3156	-1.53255
10.3256	-1.719	10.3258	-3.50475	10.3225	-2.39086	10.3246	-3.18575	10.3223	-1.54161
10.3323	-1.72377	10.3325	-3.51238	10.3292	-2.38848	10.3313	-3.18861	10.329	-1.54972
10.339	-1.7252	10.3392	-3.52049	10.3358	-2.38562	10.3379	-3.18956	10.3356	-1.55687
10.3456	-1.72567	10.3458	-3.52669	10.3425	-2.38228	10.3446	-3.19242	10.3423	-1.56307
10.3523	-1.72901	10.3525	-3.53289	10.3492	-2.37751	10.3513	-3.19719	10.349	-1.57022
10.359	-1.73473	10.3592	-3.54052	10.3558	-2.37226	10.3579	-3.20196	10.3556	-1.57642
10.3656	-1.74236	10.3658	-3.55005	10.3625	-2.37131	10.3646	-3.20435	10.3623	-1.58215
10.3723	-1.75142	10.3725	-3.55625	10.3692	-2.37465	10.3712	-3.20625	10.3689	-1.5893
10.3789	-1.76144	10.3792	-3.56054	10.3758	-2.37751	10.3779	-3.20959	10.3756	-1.59788
10.3856	-1.76764	10.3858	-3.56483	10.3825	-2.37942	10.3846	-3.21341	10.3823	-1.60599
10.3923	-1.77002	10.3925	-3.5696	10.3892	-2.38228	10.3912	-3.21674	10.3889	-1.61171
10.3989	-1.7705	10.3992	-3.57294	10.3958	-2.38657	10.3979	-3.22056	10.3956	-1.61743
10.4056	-1.77193	10.4058	-3.57342	10.4025	-2.38943	10.4046	-3.22771	10.4023	-1.62363
10.4123	-1.77383	10.4125	-3.57485	10.4092	-2.39038	10.4113	-3.23725	10.409	-1.62983
10.419	-1.77717	10.4192	-3.57866	10.4158	-2.39229	10.4179	-3.24583	10.4156	-1.6346
10.4256	-1.7848	10.4258	-3.58391	10.4225	-2.39658	10.4246	-3.25298	10.4223	-1.64223
10.4323	-1.79529	10.4325	-3.58772	10.4292	-2.4004	10.4313	-3.26157	10.429	-1.65176
10.439	-1.80674	10.4392	-3.59106	10.4358	-2.40183	10.4379	-3.27253	10.4356	-1.66035
10.4456	-1.81627	10.4458	-3.59535	10.4425	-2.40326	10.4446	-3.28255	10.4423	-1.66607
10.4523	-1.8239	10.4525	-3.59917	10.4492	-2.40564	10.4512	-3.29018	10.4489	-1.67036
10.4589	-1.83153	10.4592	-3.60203	10.4558	-2.40612	10.4579	-3.29638	10.4556	-1.67465
10.4656	-1.83821	10.4658	-3.60489	10.4625	-2.40374	10.4646	-3.3021	10.4623	-1.67704
10.4723	-1.84441	10.4725	-3.6087	10.4692	-2.40278	10.4712	-3.30591	10.4689	-1.67799
10.4789	-1.85108	10.4792	-3.61252	10.4758	-2.40421	10.4779	-3.30877	10.4756	-1.68085
10.4856	-1.85728	10.4858	-3.61586	10.4825	-2.40517	10.4846	-3.31259	10.4823	-1.68467
10.4923	-1.86062	10.4925	-3.61872	10.4892	-2.40326	10.4913	-3.31783	10.489	-1.68514
10.499	-1.86157	10.4992	-3.62206	10.4958	-2.4004	10.4979	-3.3226	10.4956	-1.68085
10.5056	-1.8611	10.5058	-3.62301	10.5025	-2.39563	10.5046	-3.32737	10.5023	-1.67131
10.5123	-1.85823	10.5125	-3.62062	10.5092	-2.38371	10.5113	-3.33166	10.509	-1.64938
10.519	-1.84917	10.5192	-3.61156	10.5158	-2.35653	10.5179	-3.335	10.5156	-1.60217
10.5256	-1.82962	10.5258	-3.58391	10.5225	-2.30551	10.5246	-3.33452	10.5223	-1.50967
10.5323	-1.79195	10.5325	-3.51715	10.5292	-2.21157	10.5312	-3.32594	10.529	-1.34611
10.5389	-1.72234	10.5392	-3.37696	10.5358	-2.03848	10.5379	-3.30257	10.5356	-1.06859
10.5456	-1.59502	10.5458	-3.11136	10.5425	-1.7252	10.5446	-3.24869	10.5423	-0.6156
10.5523	-1.37615	10.5525	-2.63405	10.5492	-1.18303	10.5512	-3.13807	10.5489	0.08774
10.5589	-1.02615	10.5592	-1.81723	10.5558	-0.28563	10.5579	-2.92778	10.5556	1.12772
10.5656	-0.49686	10.5658	-0.49019	10.5625	1.13344	10.5646	-2.55871	10.5623	2.59924
10.5723	0.26655	10.5725	1.56879	10.5692	3.27396	10.5712	-1.93787	10.5689	4.59766
10.579	1.31321	10.5792	4.62389	10.5758	6.35862	10.5779	-0.93365	10.5756	7.19976
10.5856	2.6722	10.5858	8.97312	10.5825	10.6101	10.5846	0.61989	10.5823	10.4475
10.5923	4.34875	10.5925	14.9102	10.5892	16.222	10.5913	2.91395	10.589	14.3356
10.599	6.31857	10.5992	22.686	10.5958	23.3145	10.5979	6.15501	10.5956	18.8012
10.6056	8.51536	10.6058	32.465	10.6025	31.8956	10.6046	10.5457	10.6023	23.7155
10.6123	10.8314	10.6125	44.271	10.6092	41.8339	10.6113	16.2454	10.609	28.8854
10.6189	13.1292	10.6192	57.9457	10.6158	52.8431	10.6179	23.3321	10.6156	34.0676
10.6256	15.2626	10.6258	73.1211	10.6225	64.4841	10.6246	31.7769	10.6223	38.991
10.6323	17.0889	10.6325	89.2281	10.6292	76.1914	10.6312	41.4224	10.6289	43.3788
10.6389	18.4889	10.6392	105.526	10.6358	87.3313	10.6379	51.9686	10.6356	46.9799
10.6456	19.3858	10.6458	121.158	10.6425	97.2705	10.6446	62.9806	10.6423	49.5982
10.6523	19.7573	10.6525	135.241	10.6492	105.443	10.6512	73.9226	10.6489	51.115
10.659	19.6314	10.6592	146.963	10.6558	111.416	10.6579	84.2123	10.6556	51.4979
10.6656	19.0773	10.6658	155.681	10.6625	114.934	10.6646	93.2775	10.6623	50.806
10.6723	18.1899	10.6725	160.988	10.6692	115.95	10.6713	100.616	10.669	49.1753
10.679	17.0798	10.6792	162.75	10.6758	114.614	10.6779	105.857	10.6756	46.8006
10.6856	15.8515	10.6858	161.121	10.6825	111.231	10.6846	108.794	10.6823	43.9024
10.6923	14.5922	10.6925	156.501	10.6892	106.223	10.6913	109.405	10.689	40.7023
10.6989	13.3662	10.6992	149.471	10.6958	100.065	10.6979	107.838	10.6956	37.3988
10.7056	12.217	10.7058	140.708	10.7025	93.2293	10.7046	104.383	10.7023	34.1544
10.7123	11.167	10.7125	130.903	10.7092	86.134	10.7112	99.4382	10.7089	31.0845
10.7189	10.2196	10.7192	120.692	10.7158	79.1178	10.7179	93.4405	10.7156	28.2579
10.7256	9.36556	10.7258	110.597	10.7225	72.4273	10.7246	86.8273	10.7223	25.7034
10.7323	8.59594	10.7325	100.996	10.7292	66.216	10.7312	79.9947	10.7289	23.4256
10.739	7.89976	10.7392	92.1307	10.7358	60.5555	10.7379	73.2708	10.7356	21.4086
10.7456	7.26318	10.7458	84.1193	10.7425	55.4557	10.7446	66.8936	10.7423	19.619
10.7523	6.67334	10.7525	76.9801	10.7492	50.8876	10.7513	61.0094	10.749	18.0225
10.759	6.12307	10.7592	70.6582	10.7558	46.7968	10.7579	55.6889	10.7556	16.5877
10.7656	5.60808	10.7658	65.0659	10.7625	43.1204	10.7646	50.9453	10.7623	15.2893
10.7723	5.12171	10.7725	60.1034	10.7692	39.7997	10.7713	46.7448	10.769	14.1034
10.779	4.6587	10.7792	55.6703	10.7758	36.7846	10.7779	43.0284	10.7756	13.0115
10.7856	4.22049	10.7858	51.671	10.7825	34.0304	10.7846	39.7286	10.7823	12.0039
10.7923	3.80898	10.7925	48.0299	10.7892	31.4984	10.7912	36.7804	10.7889	11.0741
10.7989	3.42274	10.7992	44.6906	10.7958	29.1624	10.7979	34.1258	10.7956	10.2129
10.8056	3.06034	10.8058	41.6112	10.8025	27.0038	10.8046	31.7106	10.8023	9.41086
10.8123	2.72226	10.8125	38.7535	10.8092	25.0068	10.8112	29.4943	10.8089	8.66604
10.8189	2.41089	10.8192	36.0928	10.8158	23.1571	10.8179	27.4439	10.8156	7.97415
10.8256	2.1224	10.8258	33.6132	10.8225	21.4458	10.8246	25.5361	10.8223	7.32946
10.8323	1.85299	10.8325	31.2982	10.8292	19.8669	10.8313	23.7522	10.829	6.72817
10.839	1.60265	10.8392	29.1324	10.8358	18.4116	10.8379	22.0785	10.8356	6.17027
10.8456	1.37234	10.8458	27.1001	10.8425	17.0693	10.8446	20.5073	10.8423	5.65529
10.8523	1.16062	10.8525	25.1946	10.8492	15.83	10.8513	19.033	10.849	5.17941
10.859	0.96464	10.8592	23.4098	10.8558	14.688	10.8579	17.6482	10.8556	4.73976
10.8656	0.7844	10.8658	21.7395	10.8625	13.6361	10.8646	16.3469	10.8623	4.33636
10.8723	0.62037	10.8725	20.1788	10.8692	12.6657	10.8712	15.1267	10.8689	3.96585
10.8789	0.46921	10.8792	18.7268	10.8758	11.7712	10.8779	13.9861	10.8756	3.62587
10.8856	0.32759	10.8858	17.3807	10.8825	10.9472	10.8846	12.9209	10.8823	3.31306
10.8923	0.1955	10.8925	16.1347	10.8892	10.1881	10.8912	11.9276	10.8889	3.02744
10.8989	0.07439	10.8992	14.9822	10.8958	9.4862	10.8979	11.0045	10.8956	2.76804
10.9056	-0.03815	10.9058	13.9184	10.9025	8.83532	10.9046	10.1495	10.9023	2.52914
10.9123	-0.14496	10.9125	12.9395	10.9092	8.23212	10.9113	9.35745	10.909	2.30885
10.919	-0.24366	10.9192	12.0363	10.9158	7.67422	10.9179	8.62455	10.9156	2.10619
10.9256	-0.33379	10.9258	11.2047	10.9225	7.1559	10.9246	7.94983	10.9223	1.91975
10.9323	-0.41771	10.9325	10.4399	10.9292	6.67381	10.9313	7.32946	10.929	1.74284
10.939	-0.49829	10.9392	9.73892	10.9358	6.22559	10.9379	6.75774	10.9356	1.57452
10.9456	-0.57268	10.9458	9.09328	10.9425	5.80835	10.9446	6.23035	10.9423	1.41573
10.9523	-0.64039	10.9525	8.49438	10.9492	5.41735	10.9512	5.74541	10.9489	1.26743
10.9589	-0.7019	10.9592	7.93648	10.9558	5.04923	10.9579	5.29909	10.9556	1.12724
10.9656	-0.76008	10.9658	7.41577	10.9625	4.70448	10.9646	4.8852	10.9623	0.9923
10.9723	-0.81491	10.9725	6.92701	10.9692	4.38309	10.9712	4.49944	10.9689	0.86546
10.9789	-0.86784	10.9792	6.46591	10.9758	4.08316	10.9779	4.14038	10.9756	0.74673
10.9856	-0.92173	10.9858	6.03104	10.9825	3.80373	10.9846	3.80468	10.9823	0.63562
10.9923	-0.97704	10.9925	5.62286	10.9892	3.54624	10.9913	3.48806	10.989	0.53072
10.999	-1.0314	10.9992	5.23853	10.9958	3.31068	10.9979	3.18718	10.9956	0.4344
11.0056	-1.08194	11.0058	4.87757	11.0025	3.09277	11.0046	2.90394	11.0023	0.34571
11.0123	-1.13106	11.0125	4.53711	11.0092	2.89011	11.0113	2.63834	11.009	0.26274
11.019	-1.17826	11.0192	4.21715	11.0158	2.70224	11.0179	2.38752	11.0156	0.18263
11.0256	-1.22309	11.0258	3.91579	11.0225	2.52724	11.0246	2.15006	11.0223	0.10681
11.0323	-1.26505	11.0325	3.63016	11.0292	2.36273	11.0312	1.92595	11.029	0.03481
11.0389	-1.30653	11.0392	3.36075	11.0358	2.20537	11.0379	1.71614	11.0356	-0.03433
11.0456	-1.3504	11.0458	3.10612	11.0425	2.05564	11.0446	1.5173	11.0423	-0.10061
11.0523	-1.39236	11.0525	2.86722	11.0492	1.9145	11.0512	1.32942	11.0489	-0.16212
11.0589	-1.43003	11.0592	2.64454	11.0558	1.78003	11.0579	1.15299	11.0556	-0.21744
11.0656	-1.46341	11.0658	2.43807	11.0625	1.65224	11.0646	0.98753	11.0623	-0.26941
11.0723	-1.49632	11.0725	2.24781	11.0692	1.53255	11.0712	0.83351	11.0689	-0.319
11.079	-1.52683	11.0792	2.06995	11.0758	1.42145	11.0779	0.68808	11.0756	-0.36573
11.0856	-1.55354	11.0858	1.90258	11.0825	1.3175	11.0846	0.55265	11.0823	-0.40913
11.0923	-1.57881	11.0925	1.7457	11.0892	1.21832	11.0913	0.42582	11.089	-0.44966
11.099	-1.60456	11.0992	1.59836	11.0958	1.12295	11.0979	0.30804	11.0956	-0.48828
11.1056	-1.6284	11.1058	1.45721	11.1025	1.0314	11.1046	0.19741	11.1023	-0.52547
11.1123	-1.64938	11.1125	1.32418	11.1092	0.93985	11.1113	0.09394	11.109	-0.56028
11.1189	-1.67036	11.1192	1.20258	11.1158	0.84639	11.1179	-0.00286	11.1156	-0.59319
11.1256	-1.6923	11.1258	1.09005	11.1225	0.75197	11.1246	-0.09394	11.1223	-0.62609
11.1323	-1.71375	11.1325	0.98324	11.1292	0.66042	11.1312	-0.18024	11.1289	-0.65851
11.1389	-1.7333	11.1392	0.8812	11.1358	0.56982	11.1379	-0.26083	11.1356	-0.69046
11.1456	-1.75333	11.1458	0.78535	11.1425	0.47874	11.1446	-0.3376	11.1423	-0.72193
11.1523	-1.77336	11.1525	0.69427	11.1492	0.38862	11.1512	-0.41199	11.1489	-0.7534
11.159	-1.79243	11.1592	0.60511	11.1558	0.30088	11.1579	-0.48447	11.1556	-0.7844
11.1656	-1.80864	11.1658	0.51785	11.1625	0.21505	11.1646	-0.55361	11.1623	-0.81396
11.1723	-1.82438	11.1725	0.4344	11.1692	0.12875	11.1713	-0.61989	11.169	-0.84448
11.179	-1.84202	11.1792	0.35334	11.1758	0.04292	11.1779	-0.68712	11.1756	-0.87595
11.1856	-1.85966	11.1858	0.27227	11.1825	-0.03958	11.1846	-0.75436	11.1823	-0.90742
11.1923	-1.87588	11.1925	0.18978	11.1892	-0.11969	11.1913	-0.82016	11.189	-0.93842
11.1989	-1.88971	11.1992	0.10777	11.1958	-0.19884	11.1979	-0.88453	11.1956	-0.96941
11.2056	-1.90258	11.2058	0.02575	11.2025	-0.27609	11.2046	-0.94986	11.2023	-1.00136
11.2123	-1.9145	11.2125	-0.0577	11.2092	-0.34904	11.2112	-1.01519	11.2089	-1.03235
11.2189	-1.92308	11.2192	-0.14162	11.2158	-0.42009	11.2179	-1.07861	11.2156	-1.06144
11.2256	-1.93119	11.2258	-0.22364	11.2225	-0.48923	11.2246	-1.13916	11.2223	-1.08957
11.2323	-1.93977	11.2325	-0.3047	11.2292	-0.55504	11.2312	-1.19877	11.2289	-1.11818
11.239	-1.94931	11.2392	-0.38481	11.2358	-0.61464	11.2379	-1.2579	11.2356	-1.14632
11.2456	-1.9598	11.2458	-0.46492	11.2425	-0.66948	11.2446	-1.31655	11.2423	-1.17302
11.2523	-1.97077	11.2525	-0.54312	11.2492	-0.72241	11.2513	-1.37472	11.249	-1.19877
11.259	-1.9846	11.2592	-0.61989	11.2558	-0.77248	11.2579	-1.4329	11.2556	-1.22309
11.2656	-1.9989	11.2658	-0.69714	11.2625	-0.81873	11.2646	-1.49107	11.2623	-1.24502
11.2723	-2.01273	11.2725	-0.77343	11.2692	-0.86164	11.2713	-1.54829	11.269	-1.26505
11.279	-2.02703	11.2792	-0.84734	11.2758	-0.90313	11.2779	-1.60313	11.2756	-1.28651
11.2856	-2.04229	11.2858	-0.91791	11.2825	-0.94271	11.2846	-1.65558	11.2823	-1.30987
11.2923	-2.05946	11.2925	-0.98848	11.2892	-0.98038	11.2912	-1.70517	11.2889	-1.33324
11.2989	-2.07567	11.2992	-1.06049	11.2958	-1.01757	11.2979	-1.75285	11.2956	-1.35422
11.3056	-2.09188	11.3058	-1.13201	11.3025	-1.05381	11.3046	-1.79958	11.3023	-1.37472
11.3123	-2.10905	11.3125	-1.20401	11.3092	-1.08957	11.3112	-1.84584	11.3089	-1.39618
11.3189	-2.12574	11.3192	-1.27554	11.3158	-1.12391	11.3179	-1.89161	11.3156	-1.41573
11.3256	-2.13909	11.3258	-1.34563	11.3225	-1.15728	11.3246	-1.93453	11.3223	-1.43337
11.3323	-2.15006	11.3325	-1.41096	11.3292	-1.19019	11.3313	-1.97458	11.329	-1.45197
11.339	-2.16055	11.3392	-1.47057	11.3358	-1.22118	11.3379	-2.01416	11.3356	-1.47295
11.3456	-2.17056	11.3458	-1.52826	11.3425	-1.24693	11.3446	-2.05326	11.3423	-1.49393
11.3523	-2.1801	11.3525	-1.58405	11.3492	-1.27029	11.3513	-2.09045	11.349	-1.51443
11.359	-2.18868	11.3592	-1.63794	11.3558	-1.29175	11.3579	-2.12669	11.3556	-1.53494
11.3656	-2.19822	11.3658	-1.68991	11.3625	-1.31083	11.3646	-2.16341	11.3623	-1.55544
11.3723	-2.20633	11.3725	-1.74332	11.3692	-1.32799	11.3712	-2.20203	11.3689	-1.57356
11.3789	-2.21205	11.3792	-1.79863	11.3758	-1.34659	11.3779	-2.23923	11.3756	-1.5893
11.3856	-2.21825	11.3858	-1.84917	11.3825	-1.369	11.3846	-2.27404	11.3823	-1.6036
11.3923	-2.22588	11.3925	-1.89495	11.3892	-1.39332	11.3912	-2.30742	11.3889	-1.61791
11.3989	-2.23446	11.3992	-1.93596	11.3958	-1.41716	11.3979	-2.34032	11.3956	-1.63126
11.4056	-2.24161	11.4058	-1.97792	11.4025	-1.44053	11.4046	-2.37274	11.4023	-1.64318
11.4123	-2.24781	11.4125	-2.01797	11.4092	-1.46294	11.4113	-2.40326	11.409	-1.65415
11.419	-2.25401	11.4192	-2.05421	11.4158	-1.48201	11.4179	-2.43282	11.4156	-1.66512
11.4256	-2.25925	11.4258	-2.08759	11.4225	-1.49918	11.4246	-2.46191	11.4223	-1.67608
11.4323	-2.26164	11.4325	-2.12049	11.4292	-1.5173	11.4313	-2.49004	11.429	-1.6861
11.439	-2.26307	11.4392	-2.15149	11.4358	-1.5378	11.4379	-2.51532	11.4356	-1.69373
11.4456	-2.26641	11.4458	-2.17772	11.4425	-1.56021	11.4446	-2.53725	11.4423	-1.70088
11.4523	-2.27213	11.4525	-2.20251	11.4492	-1.58262	11.4512	-2.55823	11.4489	-1.70898
11.4589	-2.27833	11.4592	-2.22921	11.4558	-1.60456	11.4579	-2.57826	11.4556	-1.71804
11.4656	-2.285	11.4658	-2.25735	11.4625	-1.62458	11.4646	-2.59733	11.4623	-1.72853
11.4723	-2.29311	11.4725	-2.28548	11.4692	-1.64032	11.4712	-2.61641	11.4689	-1.74046
11.4789	-2.30074	11.4792	-2.31361	11.4758	-1.65081	11.4779	-2.63691	11.4756	-1.7519
11.4856	-2.30503	11.4858	-2.34222	11.4825	-1.65987	11.4846	-2.65741	11.4823	-1.76191
11.4923	-2.30646	11.4925	-2.36702	11.4892	-1.66988	11.4913	-2.67649	11.489	-1.77193
11.499	-2.30694	11.4992	-2.38657	11.4958	-1.6799	11.4979	-2.69318	11.4956	-1.78099
11.5056	-2.30694	11.5058	-2.40374	11.5025	-1.69039	11.5046	-2.70891	11.5023	-1.78862
11.5123	-2.30742	11.5125	-2.4209	11.5092	-1.70374	11.5113	-2.72322	11.509	-1.79529
11.519	-2.31028	11.5192	-2.43807	11.5158	-1.72043	11.5179	-2.73752	11.5156	-1.80435
11.5256	-2.31552	11.5258	-2.45523	11.5225	-1.73616	11.5246	-2.75421	11.5223	-1.8158
11.5323	-2.32267	11.5325	-2.47574	11.5292	-1.74904	11.5312	-2.77376	11.529	-1.82724
11.5389	-2.3303	11.5392	-2.49958	11.5358	-1.76191	11.5379	-2.79331	11.5356	-1.83916
11.5456	-2.33793	11.5458	-2.52295	11.5425	-1.7767	11.5446	-2.81191	11.5423	-1.85156
11.5523	-2.34556	11.5525	-2.5444	11.5492	-1.791	11.5512	-2.8286	11.5489	-1.863
11.5589	-2.35224	11.5592	-2.56634	11.5558	-1.80531	11.5579	-2.84338	11.5556	-1.87111
11.5656	-2.35844	11.5658	-2.59018	11.5625	-1.82247	11.5646	-2.85435	11.5623	-1.87778
11.5723	-2.36559	11.5725	-2.61402	11.5692	-1.84393	11.5712	-2.86245	11.5689	-1.88637
11.579	-2.37417	11.5792	-2.63643	11.5758	-1.86491	11.5779	-2.87199	11.5756	-1.89686
11.5856	-2.38132	11.5858	-2.66027	11.5825	-1.88446	11.5846	-2.88534	11.5823	-1.90544
11.5923	-2.38705	11.5925	-2.68602	11.5892	-1.90496	11.5913	-2.90108	11.589	-1.91212
11.599	-2.39277	11.5992	-2.7113	11.5958	-1.92738	11.5979	-2.91729	11.5956	-1.91832
11.6056	-2.4004	11.6058	-2.73466	11.6025	-1.94836	11.6046	-2.93446	11.6023	-1.92547
11.6123	-2.40898	11.6125	-2.7566	11.6092	-1.96457	11.6113	-2.9521	11.609	-1.93119
11.6189	-2.41613	11.6192	-2.77948	11.6158	-1.97887	11.6179	-2.96688	11.6156	-1.93453
11.6256	-2.42329	11.6258	-2.80237	11.6225	-1.99366	11.6246	-2.98071	11.6223	-1.93882
11.6323	-2.43187	11.6325	-2.82383	11.6292	-2.00701	11.6312	-2.99597	11.6289	-1.94502
11.6389	-2.43902	11.6392	-2.84576	11.6358	-2.01607	11.6379	-3.01361	11.6356	-1.95265
11.6456	-2.44236	11.6458	-2.8677	11.6425	-2.02274	11.6446	-3.0303	11.6423	-1.95885
11.6523	-2.44331	11.6525	-2.8882	11.6492	-2.0299	11.6512	-3.04747	11.6489	-1.96552
11.659	-2.44474	11.6592	-2.9068	11.6558	-2.03753	11.6579	-3.06606	11.6556	-1.97363
11.6656	-2.44713	11.6658	-2.9254	11.6625	-2.0442	11.6646	-3.08561	11.6623	-1.98364
11.6723	-2.44856	11.6725	-2.94542	11.6692	-2.04897	11.6713	-3.10087	11.669	-1.99413
11.679	-2.4519	11.6792	-2.96497	11.6758	-2.05612	11.6779	-3.11184	11.6756	-2.00605
11.6856	-2.4581	11.6858	-2.98357	11.6825	-2.0647	11.6846	-3.12328	11.6823	-2.0175
11.6923	-2.4662	11.6925	-3.00169	11.6892	-2.07567	11.6913	-3.13568	11.689	-2.02608
11.6989	-2.47192	11.6992	-3.01981	11.6958	-2.08902	11.6979	-3.14617	11.6956	-2.03276
11.7056	-2.47622	11.7058	-3.03698	11.7025	-2.10619	11.7046	-3.15523	11.7023	-2.03896
11.7123	-2.48098	11.7125	-3.05319	11.7092	-2.12669	11.7112	-3.1662	11.7089	-2.04563
11.7189	-2.4848	11.7192	-3.0694	11.7158	-2.14767	11.7179	-3.18289	11.7156	-2.0504
11.7256	-2.48718	11.7258	-3.088	11.7225	-2.16866	11.7246	-3.20148	11.7223	-2.05517
11.7323	-2.48957	11.7325	-3.10755	11.7292	-2.18964	11.7312	-3.2196	11.7289	-2.06137
11.739	-2.49529	11.7392	-3.1271	11.7358	-2.21014	11.7379	-3.24011	11.7356	-2.06995
11.7456	-2.50149	11.7458	-3.14665	11.7425	-2.22921	11.7446	-3.26109	11.7423	-2.07663
11.7523	-2.50578	11.7525	-3.16668	11.7492	-2.24924	11.7513	-3.27873	11.749	-2.08092
11.759	-2.50959	11.7592	-3.18432	11.7558	-2.27022	11.7579	-3.29065	11.7556	-2.08759
11.7656	-2.51436	11.7658	-3.20053	11.7625	-2.29025	11.7646	-3.29971	11.7623	-2.09761
11.7723	-2.51865	11.7725	-3.21627	11.7692	-2.30742	11.7713	-3.30877	11.769	-2.10714
11.779	-2.52008	11.7792	-3.23343	11.7758	-2.32363	11.7779	-3.31736	11.7756	-2.1143
11.7856	-2.52104	11.7858	-3.2506	11.7825	-2.33936	11.7846	-3.32499	11.7823	-2.12145
11.7923	-2.52342	11.7925	-3.26824	11.7892	-2.35128	11.7912	-3.33595	11.7889	-2.13146
11.7989	-2.52724	11.7992	-3.28684	11.7958	-2.35987	11.7979	-3.35026	11.7956	-2.13909
11.8056	-2.52962	11.8058	-3.304	11.8025	-2.3675	11.8046	-3.36552	11.8023	-2.14291
11.8123	-2.53105	11.8125	-3.31879	11.8092	-2.37751	11.8112	-3.37982	11.8089	-2.14624
11.8189	-2.53582	11.8192	-3.33166	11.8158	-2.38562	11.8179	-3.39508	11.8156	-2.15101
11.8256	-2.54154	11.8258	-3.34454	11.8225	-2.39182	11.8246	-3.41082	11.8223	-2.15626
11.8323	-2.54679	11.8325	-3.35789	11.8292	-2.39992	11.8313	-3.42417	11.829	-2.16103
11.839	-2.5506	11.8392	-3.37076	11.8358	-2.41041	11.8379	-3.43466	11.8356	-2.16675
11.8456	-2.55585	11.8458	-3.38268	11.8425	-2.41995	11.8446	-3.44515	11.8423	-2.1739
11.8523	-2.56109	11.8525	-3.39413	11.8492	-2.42901	11.8513	-3.45707	11.849	-2.18058
11.859	-2.563	11.8592	-3.40509	11.8558	-2.43998	11.8579	-3.46661	11.8556	-2.18582
11.8656	-2.563	11.8658	-3.41272	11.8625	-2.45333	11.8646	-3.47233	11.8623	-2.19107
11.8723	-2.56491	11.8725	-3.41749	11.8692	-2.46334	11.8712	-3.47853	11.8689	-2.19536
11.8789	-2.56824	11.8792	-3.42274	11.8758	-2.47049	11.8779	-3.48711	11.8756	-2.19727
11.8856	-2.57206	11.8858	-3.43227	11.8825	-2.47955	11.8846	-3.49617	11.8823	-2.19822
11.8923	-2.57635	11.8925	-3.44372	11.8892	-2.49243	11.8912	-3.50428	11.8889	-2.20108
11.8989	-2.58255	11.8992	-3.45564	11.8958	-2.50626	11.8979	-3.51381	11.8956	-2.2068
11.9056	-2.59066	11.9058	-3.46899	11.9025	-2.51865	11.9046	-3.52573	11.9023	-2.21348
11.9123	-2.59829	11.9125	-3.48377	11.9092	-2.53248	11.9113	-3.53813	11.909	-2.22063
11.919	-2.60496	11.9192	-3.49808	11.9158	-2.54822	11.9179	-3.54815	11.9156	-2.22921
11.9256	-2.61307	11.9258	-3.50809	11.9225	-2.56205	11.9246	-3.55768	11.9223	-2.2378
11.9323	-2.6207	11.9325	-3.51715	11.9292	-2.57158	11.9313	-3.56817	11.929	-2.24447
11.939	-2.6288	11.9392	-3.52764	11.9358	-2.58017	11.9379	-3.57819	11.9356	-2.24829
11.9456	-2.63596	11.9458	-3.53765	11.9425	-2.59066	11.9446	-3.5882	11.9423	-2.2521
11.9523	-2.64406	11.9525	-3.54528	11.9492	-2.60115	11.9512	-3.59774	11.9489	-2.25687
11.9589	-2.65169	11.9592	-3.55196	11.9558	-2.60925	11.9579	-3.6068	11.9556	-2.26259
11.9656	-2.65789	11.9658	-3.56054	11.9625	-2.61545	11.9646	-3.61538	11.9623	-2.26879
11.9723	-2.66361	11.9725	-3.57103	11.9692	-2.6207	11.9712	-3.62158	11.9689	-2.27737
11.9789	-2.66933	11.9792	-3.58152	11.9758	-2.62308	11.9779	-3.62825	11.9756	-2.28786
11.9856	-2.67553	11.9858	-3.59297	11.9825	-2.62308	11.9846	-3.63493	11.9823	-2.2974
11.9923	-2.6803	11.9925	-3.60727	11.9892	-2.62308	11.9913	-3.64017	11.989	-2.30598
11.999	-2.68316	11.9992	-3.62301	11.9958	-2.62594	11.9979	-3.64256	11.9956	-2.31314
12.0056	-2.68698	12.0058	-3.63731	12.0025	-2.63071	12.0046	-3.64542	12.0023	-2.31934

## Sheet: 2f
Group	Data 1	Data 2	Data 3
ADA	89.9791	90.6908	93.8306
pH 7.4	14.6896	19.7756	16.1351
pH 6.8	52.0151	44.3061	46.7498
pH 7.4 + US	38.6652	39.452	45.9442
pH 6.8 + US	76.1201	79.3951	80.5781

## Sheet: 2g
	ADA		pH 7.4		pH 6.8		pH 7.4 + US		pH 6.8 + US
Time	Mean	SD	Mean	SD	Mean	SD	Mean	SD	Mean	SD
0	100	2.10558	100	2.10558	100	2.10558	100	2.10558	100	2.10558
1	77.6829	3.23192	97.153	2.73224	89.3094	1.25568	92.4432	4.74264	78.3809	2.33338
2	69.0051	2.30177	92.4995	3.56282	81.7887	0.99991	87.7674	2.99001	71.0013	2.7116
4	47.8595	3.11939	90.6402	1.82146	72.961	2.74381	77.8642	3.54251	55.0525	2.54634
6	28.2182	1.63876	86.415	0.92776	59.4481	0.74239	65.3489	4.36889	38.0297	1.41635
8	8.49983	2.04934	83.1332	2.62073	52.3097	3.93964	58.6462	3.99482	21.3022	2.30933
12	0.02697	0.01343	77.7866	2.89013	44.5219	1.18304	51.675	3.27934	6.18934	3.32681

## Sheet: 2h
Group	Data 1	Data 2	Data 3
pH 7.4	45.1362	45.1357	45.136
pH 6.8	60.2347	59.8689	60.8299
pH 7.4 + US	65.9602	65.1115	65.9723
pH 6.8 + US	101.688	95.144	99.3534

## Sheet: 3e
	HNP		PNP		HPNP		HNP + US		PNP + US		HPNP + US
Concentration	Mean	SD	Mean	SD	Mean	SD	Mean	SD	Mean	SD	Mean	SD
0	100	3.73376	100	3.73376	100	3.73376	100	7.07808	100	6.58825	100	6.45044
0.1	89.8591	4.0441	95.5012	3.93407	96.9977	10.5477	98.4438	8.40149	98.0517	6.47645	94.4143	8.79798
0.5	88.1913	3.27561	93.8066	7.57573	93.137	4.02672	85.6607	8.40149	95.6134	8.65699	78.9304	3.87402
1	83.711	3.48173	91.1606	7.22622	89.4458	9.78298	75.3994	0.66934	93.2442	9.24799	61.3294	8.58485
2	82.604	2.0189	89.7852	4.88077	80.4794	8.09369	35.476	6.39143	89.8528	2.79652	31.8079	6.1286
4	81.2967	1.80613	89.5841	3.19915	79.0033	1.64441	30.5879	5.07521	86.0506	8.75926	22.9829	1.5858
8	79.6299	2.47248	81.6135	1.51752	73.3303	2.88544	26.719	0.97347	84.3549	1.96273	26.4932	1.30595

## Sheet: 3f
Group	Data 1	Data 2	Data 3
Control	83.6329	77.9455	84.4801
PNP	73.0293	76.3723	79.7845
HPNP	69.6915	70.7401	73.3873
PNP + US	69.7114	59.783	56.5595
HPNP + US	0.01649	0.02953	0.0025

## Sheet: 3g
Group	Data 1	Data 2	Data 3	Data 4	Data 5
Control	81.384	73.234	80.891	75.388	79.475
HNP	68.634	65.127	77.221	65.987	60.254
PNP	72.092	70.359	64.444	66.694	71.893
HPNP	68.179	64.23	66.967	61.536	58.241
PBS + US	73.955	57.998	71.348	63.393	72.801
HNP + US	17.036	18.138	16.578	14.576	15.257
PNP + US	74.522	60.188	64.156	59.208	59.096
HPNP + US	14.652	23.321	17.161	18.328	17.415

## Sheet: 3i
		Data 1	Data 2	Data 3
- Ade	Control	16.5	16.1	16.3
- Ade	HNP	24	23.6	23.4
- Ade	PNP	17.1	16.8	17.3
- Ade	HPNP	28.5	27.7	28.1
- Ade	Control + US	17.3	16.5	16.8
- Ade	HNP + US	37	36.7	37.1
- Ade	PNP + US	24.1	23.5	23.7
- Ade	HPNP + US	39.6	40.1	39.8
+ Ade	Control	16.2	16.9	16.5
+ Ade	HNP	22	21.8	22.4
+ Ade	PNP	17.1	17.5	16.8
+ Ade	HPNP	22.4	22.8	21.9
+ Ade	Control + US	17.1	16.7	16.5
+ Ade	HNP + US	27.2	26.6	26.3
+ Ade	PNP + US	18.2	17.9	17.5
+ Ade	HPNP + US	38.1	37.6	37.1

[truncated: 30 more sheets: 4a, 4c, 4d, 4f, 4g, 4h, 4i, 4l, 4m, 4n, 4o, 5b, 5c, 5d, 5f, 5g, 5h, 5i, 5k, 5l …]
